# Supplementary material for: Spatial structure undermines parasite suppression by gene drive cargo
Source: PeerJ. 2019 Oct 29;7:e7921. doi: 10.7717/peerj.7921 (PMC6824332; doi:10.7717/peerj.7921)
Supplement: Supplemental Information 1 — The file first derives the eigenvalues for a single genotype in a 2-patch environment. The leading eigenvalue is then used to generate plots for the panels in Fig. 1. [file peerj-07-7921-s001.nb]

(* Content-type: application/vnd.wolfram.mathematica *)

(*** Wolfram Notebook File ***)
(* http://www.wolfram.com/nb *)

(* CreatedBy='Mathematica 12.0' *)

(*CacheID: 234*)
(* Internal cache information:
NotebookFileLineBreakTest
NotebookFileLineBreakTest
NotebookDataPosition[       158,          7]
NotebookDataLength[    260509,       4858]
NotebookOptionsPosition[    257237,       4788]
NotebookOutlinePosition[    257575,       4803]
CellTagsIndexPosition[    257532,       4800]
WindowFrame->Normal*)

(* Beginning of Notebook Content *)
Notebook[{

Cell[CellGroupData[{
Cell["\<\
Parasite growth rate, with permissive and cargo-bearing hosts\
\>", "Title",
 CellChangeTimes->{{3.772806919935337*^9, 3.7728070398008337`*^9}, {
  3.7741189877636623`*^9, 
  3.7741189917694197`*^9}},ExpressionUUID->"8e432409-3b12-4158-99b2-\
409fcb60932c"],

Cell[CellGroupData[{

Cell["Transition Matrix", "Section",
 CellChangeTimes->{{3.772807838036784*^9, 
  3.772807847432846*^9}},ExpressionUUID->"7b48fcec-05fa-4f74-b249-\
3fd8aa3ac6e5"],

Cell[TextData[{
 "Parameters : \n\[Alpha] = P(offspring remain on parental host type)\n",
 Cell[BoxData[
  FormBox[
   SubscriptBox["b", "1"], TraditionalForm]],
  FormatType->"TraditionalForm",ExpressionUUID->
  "f9521131-cafd-40a0-b6b4-dc8d47fb39c5"],
 " = fecundity on host with cargo\n",
 Cell[BoxData[
  FormBox[
   SubscriptBox["b", "0"], TraditionalForm]],
  FormatType->"TraditionalForm",ExpressionUUID->
  "ebea6b05-a4b0-4272-be7d-745cf13c157d"],
 " = fecundity in permissive host\nx0 = P(migrant settles on permissive host) \
= 1-P(migrant settles on host with cargo)"
}], "Text",
 CellChangeTimes->{{3.7728078741222363`*^9, 3.772807931282939*^9}, {
  3.772807970692534*^9, 3.772808198099513*^9}, {3.772808230019774*^9, 
  3.77280827370116*^9}, {3.774119368101417*^9, 
  3.77411937980794*^9}},ExpressionUUID->"3b382b1f-92e9-4fe0-b530-\
05e8866ce07e"],

Cell[CellGroupData[{

Cell[BoxData[
 RowBox[{"A", " ", "=", " ", 
  RowBox[{"{", 
   RowBox[{
    RowBox[{"{", 
     RowBox[{
      RowBox[{
       SubscriptBox["b", "1"], 
       RowBox[{"(", 
        RowBox[{"\[Alpha]", "  ", "+", " ", 
         RowBox[{
          RowBox[{"(", 
           RowBox[{"1", "-", "\[Alpha]"}], ")"}], 
          RowBox[{"(", 
           RowBox[{"1", "-", "x0"}], ")"}]}]}], ")"}]}], ",", 
      RowBox[{
       SubscriptBox["b", "0"], 
       RowBox[{"(", 
        RowBox[{"1", "-", "\[Alpha]"}], ")"}], 
       RowBox[{"(", 
        RowBox[{"1", "-", "x0"}], ")"}]}]}], "}"}], ",", 
    RowBox[{"{", 
     RowBox[{
      RowBox[{
       SubscriptBox["b", "1"], " ", 
       RowBox[{"(", 
        RowBox[{"1", "-", "\[Alpha]"}], ")"}], "x0"}], ",", 
      RowBox[{
       SubscriptBox["b", "0"], 
       RowBox[{"(", 
        RowBox[{"\[Alpha]", "+", 
         RowBox[{
          RowBox[{"(", 
           RowBox[{"1", "-", "\[Alpha]"}], ")"}], "x0"}]}], ")"}]}]}], 
     "}"}]}], "}"}]}]], "Input",
 CellChangeTimes->{{3.772807459797975*^9, 3.772807517590459*^9}, {
  3.772807611859014*^9, 3.772807706388493*^9}, {3.7728077434374228`*^9, 
  3.772807812585265*^9}, {3.774118038121662*^9, 3.774118063091325*^9}, {
  3.774119382352212*^9, 3.774119389382057*^9}},
 CellLabel->"In[34]:=",ExpressionUUID->"56442a5a-78be-4e27-9dca-b27324ce2f04"],

Cell[BoxData[
 RowBox[{"{", 
  RowBox[{
   RowBox[{"{", 
    RowBox[{
     RowBox[{
      RowBox[{"(", 
       RowBox[{
        RowBox[{
         RowBox[{"(", 
          RowBox[{"1", "-", "x0"}], ")"}], " ", 
         RowBox[{"(", 
          RowBox[{"1", "-", "\[Alpha]"}], ")"}]}], "+", "\[Alpha]"}], ")"}], 
      " ", 
      SubscriptBox["b", "1"]}], ",", 
     RowBox[{
      RowBox[{"(", 
       RowBox[{"1", "-", "x0"}], ")"}], " ", 
      RowBox[{"(", 
       RowBox[{"1", "-", "\[Alpha]"}], ")"}], " ", 
      SubscriptBox["b", "0"]}]}], "}"}], ",", 
   RowBox[{"{", 
    RowBox[{
     RowBox[{"x0", " ", 
      RowBox[{"(", 
       RowBox[{"1", "-", "\[Alpha]"}], ")"}], " ", 
      SubscriptBox["b", "1"]}], ",", 
     RowBox[{
      RowBox[{"(", 
       RowBox[{
        RowBox[{"x0", " ", 
         RowBox[{"(", 
          RowBox[{"1", "-", "\[Alpha]"}], ")"}]}], "+", "\[Alpha]"}], ")"}], 
      " ", 
      SubscriptBox["b", "0"]}]}], "}"}]}], "}"}]], "Output",
 CellChangeTimes->{3.772807815762436*^9, 3.774118068034626*^9, 
  3.774118213509293*^9, 3.774119391678279*^9},
 CellLabel->"Out[34]=",ExpressionUUID->"6221ec2c-4d6e-417d-8c2c-cd0cc8cf3597"]
}, Open  ]],

Cell[CellGroupData[{

Cell[BoxData[
 RowBox[{"Eigenvalues", "[", "A", "]"}]], "Input",
 CellChangeTimes->{{3.772808345921568*^9, 3.772808367376169*^9}, {
  3.7728084216854773`*^9, 3.772808431512735*^9}},
 CellLabel->"In[35]:=",ExpressionUUID->"1b86b748-12fb-48e2-87a8-cd677b30ebbb"],

Cell[BoxData[
 RowBox[{"{", 
  RowBox[{
   RowBox[{
    FractionBox["1", "2"], " ", 
    RowBox[{"(", 
     RowBox[{
      RowBox[{"x0", " ", 
       SubscriptBox["b", "0"]}], "+", 
      RowBox[{"\[Alpha]", " ", 
       SubscriptBox["b", "0"]}], "-", 
      RowBox[{"x0", " ", "\[Alpha]", " ", 
       SubscriptBox["b", "0"]}], "+", 
      SubscriptBox["b", "1"], "-", 
      RowBox[{"x0", " ", 
       SubscriptBox["b", "1"]}], "+", 
      RowBox[{"x0", " ", "\[Alpha]", " ", 
       SubscriptBox["b", "1"]}], "-", 
      SqrtBox[
       RowBox[{
        RowBox[{
         RowBox[{"-", "4"}], " ", "\[Alpha]", " ", 
         SubscriptBox["b", "0"], " ", 
         SubscriptBox["b", "1"]}], "+", 
        SuperscriptBox[
         RowBox[{"(", 
          RowBox[{
           RowBox[{
            RowBox[{"-", "x0"}], " ", 
            SubscriptBox["b", "0"]}], "-", 
           RowBox[{"\[Alpha]", " ", 
            SubscriptBox["b", "0"]}], "+", 
           RowBox[{"x0", " ", "\[Alpha]", " ", 
            SubscriptBox["b", "0"]}], "-", 
           SubscriptBox["b", "1"], "+", 
           RowBox[{"x0", " ", 
            SubscriptBox["b", "1"]}], "-", 
           RowBox[{"x0", " ", "\[Alpha]", " ", 
            SubscriptBox["b", "1"]}]}], ")"}], "2"]}]]}], ")"}]}], ",", 
   RowBox[{
    FractionBox["1", "2"], " ", 
    RowBox[{"(", 
     RowBox[{
      RowBox[{"x0", " ", 
       SubscriptBox["b", "0"]}], "+", 
      RowBox[{"\[Alpha]", " ", 
       SubscriptBox["b", "0"]}], "-", 
      RowBox[{"x0", " ", "\[Alpha]", " ", 
       SubscriptBox["b", "0"]}], "+", 
      SubscriptBox["b", "1"], "-", 
      RowBox[{"x0", " ", 
       SubscriptBox["b", "1"]}], "+", 
      RowBox[{"x0", " ", "\[Alpha]", " ", 
       SubscriptBox["b", "1"]}], "+", 
      SqrtBox[
       RowBox[{
        RowBox[{
         RowBox[{"-", "4"}], " ", "\[Alpha]", " ", 
         SubscriptBox["b", "0"], " ", 
         SubscriptBox["b", "1"]}], "+", 
        SuperscriptBox[
         RowBox[{"(", 
          RowBox[{
           RowBox[{
            RowBox[{"-", "x0"}], " ", 
            SubscriptBox["b", "0"]}], "-", 
           RowBox[{"\[Alpha]", " ", 
            SubscriptBox["b", "0"]}], "+", 
           RowBox[{"x0", " ", "\[Alpha]", " ", 
            SubscriptBox["b", "0"]}], "-", 
           SubscriptBox["b", "1"], "+", 
           RowBox[{"x0", " ", 
            SubscriptBox["b", "1"]}], "-", 
           RowBox[{"x0", " ", "\[Alpha]", " ", 
            SubscriptBox["b", "1"]}]}], ")"}], "2"]}]]}], ")"}]}]}], 
  "}"}]], "Output",
 CellChangeTimes->{3.772808432103383*^9, 3.774118080718499*^9, 
  3.7741182195113*^9, 3.7741193976955633`*^9},
 CellLabel->"Out[35]=",ExpressionUUID->"753a4b8c-489e-4dd6-8a7d-40121aaff5e9"]
}, Open  ]]
}, Open  ]],

Cell[CellGroupData[{

Cell["Leading Eigenvalue", "Section",
 CellChangeTimes->{{3.772807065178774*^9, 
  3.7728070800161963`*^9}},ExpressionUUID->"f06e4610-5c16-4bd7-b917-\
ab257352b27a"],

Cell[BoxData[
 RowBox[{
  RowBox[{"\[Lambda]max", "[", 
   RowBox[{"\[Alpha]_", ",", "b1_", ",", "b0_", ",", "x0_"}], "]"}], ":=", 
  RowBox[{
   RowBox[{
    FractionBox["1", "2"], 
    RowBox[{"(", 
     RowBox[{
      RowBox[{"\[Alpha]", " ", 
       RowBox[{"(", 
        RowBox[{
         RowBox[{"b1", " ", "x0"}], " ", "+", " ", 
         RowBox[{"b0", 
          RowBox[{"(", 
           RowBox[{"1", "-", "x0"}], ")"}]}]}], ")"}]}], "+", 
      RowBox[{"b1", 
       RowBox[{"(", 
        RowBox[{"1", "-", "x0"}], ")"}]}], "+", 
      RowBox[{"b0", " ", "x0"}]}], ")"}]}], " ", "+", 
   RowBox[{
    FractionBox["1", "2"], 
    RowBox[{"Sqrt", "[", 
     RowBox[{
      SuperscriptBox[
       RowBox[{"(", 
        RowBox[{
         RowBox[{"b1", 
          RowBox[{"(", 
           RowBox[{
            RowBox[{
             RowBox[{"(", 
              RowBox[{"1", "-", "\[Alpha]"}], ")"}], 
             RowBox[{"(", 
              RowBox[{"1", "-", "x0"}], ")"}]}], "+", "\[Alpha]"}], ")"}]}], 
         "+", 
         RowBox[{"b0", 
          RowBox[{"(", 
           RowBox[{
            RowBox[{
             RowBox[{"(", 
              RowBox[{"1", "-", "\[Alpha]"}], ")"}], "x0"}], "+", 
            "\[Alpha]"}], ")"}]}]}], ")"}], "2"], "-", 
      RowBox[{"4", "\[Alpha]", " ", "b1", " ", "b0"}]}], "]"}]}]}]}]], "Input",
 CellChangeTimes->{{3.772904703471922*^9, 3.77290481440221*^9}, 
   3.774118763326807*^9, {3.7741192399348927`*^9, 3.7741192616605663`*^9}, 
   3.774119415090076*^9, {3.774189101858054*^9, 3.774189146628607*^9}},
 CellLabel->"In[1]:=",ExpressionUUID->"440f3865-58d3-4248-93bd-212640b53cd0"],

Cell[CellGroupData[{

Cell["Cases", "Subsection",
 CellChangeTimes->{{3.772825007754319*^9, 
  3.772825008244741*^9}},ExpressionUUID->"218afd28-98dc-4e24-9bb8-\
49ffe6aa9a1a"],

Cell[CellGroupData[{

Cell["\[Alpha]=0.2, x0=0.05", "Subsubsection",
 CellChangeTimes->{{3.772810167560754*^9, 3.7728101911211452`*^9}, 
   3.772825014692815*^9},ExpressionUUID->"97086cc9-2249-4c8b-b9c9-\
214c8531d779"],

Cell[CellGroupData[{

Cell[BoxData[
 RowBox[{"p1", "=", 
  RowBox[{"ContourPlot", "[", 
   RowBox[{
    RowBox[{"\[Lambda]max", "[", 
     RowBox[{"0.2", ",", "b1", ",", "b0", ",", "0.05"}], "]"}], ",", 
    RowBox[{"{", 
     RowBox[{"b1", ",", "0", ",", "2"}], "}"}], ",", 
    RowBox[{"{", 
     RowBox[{"b0", ",", "1", ",", "6"}], "}"}], ",", 
    RowBox[{"FrameLabel", " ", "\[Rule]", 
     RowBox[{"{", 
      RowBox[{
       RowBox[{"{", 
        RowBox[{
         RowBox[{"Style", "[", 
          RowBox[{
          "\"\<Fecundity in cargo-\\nfree hosts (\!\(\*SubscriptBox[\(b\), \
\(00\)]\))\>\"", ",", 
           RowBox[{"{", 
            RowBox[{"FontSize", "\[Rule]", "20"}], "}"}]}], "]"}], ",", 
         "None"}], "}"}], ",", 
       RowBox[{"{", 
        RowBox[{
         RowBox[{"Style", "[", 
          RowBox[{
          "\"\<Fecundity in cargo-\\nbearing hosts (\!\(\*SubscriptBox[\(b\), \
\(01\)]\))\>\"", ",", 
           RowBox[{"{", 
            RowBox[{"FontSize", "\[Rule]", "20"}], "}"}]}], "]"}], ",", 
         RowBox[{"Style", "[", 
          RowBox[{
          "\"\<(A) \[Alpha] = 0.2, \!\(\*SubscriptBox[\(x\), \(0\)]\) = \
0.05\>\"", ",", 
           RowBox[{"{", 
            RowBox[{
             RowBox[{"FontSize", "\[Rule]", "20"}], ",", "Black"}], "}"}]}], 
          "]"}]}], "}"}]}], "}"}]}], ",", 
    RowBox[{"Epilog", "\[Rule]", 
     RowBox[{"{", 
      RowBox[{"Text", "[", 
       RowBox[{
        RowBox[{"Style", "[", 
         RowBox[{
         "\"\<\!\(\*SubscriptBox[\(\[Lambda]\), \(max\)]\)\>\"", ",", "26"}], 
         "]"}], ",", 
        RowBox[{"{", 
         RowBox[{"1.1", ",", "5.5"}], "}"}]}], "]"}], "}"}]}], ",", 
    "\[IndentingNewLine]", 
    RowBox[{"Contours", "\[Rule]", 
     RowBox[{"{", 
      RowBox[{"0.5", ",", "1.0", ",", "1.5", ",", "2.0"}], "}"}]}], ",", 
    "\[IndentingNewLine]", 
    RowBox[{"ContourStyle", "\[Rule]", 
     RowBox[{"{", 
      RowBox[{
       RowBox[{"Thickness", "[", "0.001", "]"}], ",", 
       RowBox[{"Thickness", "[", "0.01", "]"}], ",", 
       RowBox[{"Thickness", "[", "0.001", "]"}], ",", 
       RowBox[{"Thickness", "[", "0.001", "]"}]}], "}"}]}], ",", 
    RowBox[{"ContourLabels", "\[Rule]", 
     RowBox[{"(", 
      RowBox[{
       RowBox[{"Text", "[", 
        RowBox[{"#3", ",", 
         RowBox[{
          RowBox[{"Max", "[", 
           RowBox[{"x", "/.", 
            RowBox[{"Solve", "[", 
             RowBox[{
              RowBox[{"\[Lambda]max", "[", 
               RowBox[{"0.3", ",", 
                RowBox[{"x", "/", "3"}], ",", "x", ",", "0.05"}], "]"}], 
              "\[Equal]", "#3"}], "]"}]}], "]"}], 
          RowBox[{"{", 
           RowBox[{
            RowBox[{"1", "/", "2.6"}], ",", "1.1"}], "}"}]}]}], "]"}], "&"}], 
      ")"}]}], ",", "\[IndentingNewLine]", 
    RowBox[{"ContourShading", "\[Rule]", " ", 
     RowBox[{"{", 
      RowBox[{
       RowBox[{"RGBColor", "[", 
        RowBox[{".9", ",", "1", ",", ".8"}], "]"}], ",", 
       RowBox[{"RGBColor", "[", 
        RowBox[{".8", ",", ".95", ",", ".8"}], "]"}], ",", 
       RowBox[{"RGBColor", "[", 
        RowBox[{".8", ",", ".9", ",", ".8"}], "]"}], ",", 
       RowBox[{"RGBColor", "[", 
        RowBox[{".8", ",", ".85", ",", ".8"}], "]"}], ",", 
       RowBox[{"RGBColor", "[", 
        RowBox[{".8", ",", ".8", ",", ".8"}], "]"}]}], "}"}]}], ",", 
    RowBox[{"ColorFunctionScaling", "\[Rule]", "False"}], ",", 
    "\[IndentingNewLine]", 
    RowBox[{"BaseStyle", "\[Rule]", 
     RowBox[{"{", 
      RowBox[{"FontSize", " ", "\[Rule]", " ", "16"}], "}"}]}], ",", 
    RowBox[{"LabelStyle", "\[Rule]", 
     RowBox[{"Directive", "[", 
      RowBox[{"Blue", ",", "16"}], "]"}]}]}], "]"}]}]], "Input",
 CellChangeTimes->{{3.772809907677195*^9, 3.7728099535301647`*^9}, {
   3.7728100215747337`*^9, 3.772810045277142*^9}, {3.77281051691374*^9, 
   3.772810517040523*^9}, {3.772810633509533*^9, 3.772810633587956*^9}, {
   3.772810805139838*^9, 3.7728108051928062`*^9}, {3.772810896684503*^9, 
   3.77281090030418*^9}, {3.772810935325186*^9, 3.772810937485018*^9}, {
   3.772810974216658*^9, 3.77281099610314*^9}, 3.772889659564183*^9, {
   3.7729043562333937`*^9, 3.772904376867085*^9}, {3.772904427697783*^9, 
   3.772904428328779*^9}, {3.772904561826116*^9, 3.772904584095666*^9}, 
   3.772904707521151*^9, {3.772904818347485*^9, 3.772904841047801*^9}, {
   3.772905025765156*^9, 3.772905057415094*^9}, {3.77290524979705*^9, 
   3.772905272146349*^9}, {3.772905367575658*^9, 3.772905455689139*^9}, 
   3.772905504576914*^9, {3.7729056008297853`*^9, 3.772905726346671*^9}, {
   3.7729057816408157`*^9, 3.7729058881985064`*^9}, {3.772905920004644*^9, 
   3.772905929361473*^9}, {3.7735883370998917`*^9, 3.7735883870072527`*^9}, {
   3.7735884194611387`*^9, 3.773588422785767*^9}, {3.773588542916848*^9, 
   3.773588543538143*^9}, {3.7737450000813417`*^9, 3.773745020087205*^9}, {
   3.773745103832616*^9, 3.7737451099193573`*^9}, {3.7737452825690613`*^9, 
   3.7737452964369183`*^9}, 3.77374532850462*^9, {3.773745387239587*^9, 
   3.773745502476589*^9}, {3.773745631938787*^9, 3.7737456571846333`*^9}, {
   3.7737458255933723`*^9, 3.773745894022143*^9}, {3.7737460324769707`*^9, 
   3.773746108879624*^9}, {3.7737463341500587`*^9, 3.7737463596042757`*^9}, {
   3.773746398536586*^9, 3.773746408746718*^9}, {3.7737465088280783`*^9, 
   3.773746551349534*^9}, 3.773746770339889*^9, {3.7737470878692713`*^9, 
   3.773747322996829*^9}, {3.77374736181671*^9, 3.7737473634623737`*^9}, {
   3.773747401554434*^9, 3.7737474046625547`*^9}, 3.7737474349742813`*^9, {
   3.773747544645976*^9, 3.773747629434328*^9}, {3.77374784564356*^9, 
   3.773747987713814*^9}, {3.773748028309649*^9, 3.773748096864134*^9}, {
   3.773748162132553*^9, 3.7737483734168177`*^9}, 3.773748415301509*^9, 
   3.774118275835142*^9, {3.774119266975171*^9, 3.774119273301325*^9}, {
   3.774119418883954*^9, 3.774119424608717*^9}, {3.774189152113328*^9, 
   3.774189169829721*^9}, {3.774189338802662*^9, 3.7741893409459667`*^9}, 
   3.774189476602928*^9, {3.776942867144251*^9, 3.7769429706223373`*^9}, {
   3.77694303397112*^9, 3.7769431160309877`*^9}, {3.776943198216249*^9, 
   3.77694322916996*^9}, {3.776943309059957*^9, 3.7769433407480803`*^9}, {
   3.776943412402122*^9, 3.77694349667183*^9}, {3.776943707722027*^9, 
   3.776943789481118*^9}, {3.777038865884508*^9, 3.777038901108206*^9}, {
   3.777038947227086*^9, 3.777038997637734*^9}, {3.7770391267982273`*^9, 
   3.7770391997787027`*^9}, {3.777039250239539*^9, 3.777039355272441*^9}, {
   3.777039387579214*^9, 3.777039415104767*^9}, {3.777039462801511*^9, 
   3.777039585943288*^9}, {3.7770396904158373`*^9, 3.77703970223774*^9}, {
   3.777039751778531*^9, 3.777039777986267*^9}, {3.7773010111440477`*^9, 
   3.7773010215930147`*^9}, 3.777301243574603*^9, {3.777313351124834*^9, 
   3.777313382547806*^9}, 3.7773134312240677`*^9, {3.777313472111532*^9, 
   3.7773136002393227`*^9}, {3.77731368781467*^9, 3.777313688377261*^9}},
 CellLabel->"In[34]:=",ExpressionUUID->"b6e710e5-f64c-4509-8228-0c4adf374006"],

Cell[BoxData[
 GraphicsBox[{GraphicsComplexBox[CompressedData["
1:eJxtmwdUlMfXxle6SlmkWkFRYuyxYIk6owYV/yp2NFbsRqUodo2N2CuiCcaK
GitSRIq9YEUDImIAC8VGW5a6sMDuR3b3mTfz7sfxhPNj3inPzNw7d0paz/Yd
N89AIpF8NJRI/v3N/8hJUFuP+n8PCM8pjDNjlv77T5Sew1ib/IVxhuYPBYxV
6n9/ihkf1OQvZezyLwaVM76uKa+S8TBNhdWM0zXl1zBerGlgHWOdMCpiiY/m
uwqml+cUxtDLp+cwhl4w9IKhFwy9YOgFQy8YesHQC4ZeMPSKWPJOlw96eU5h
DL18eg5j6AVDLxh6wdALhl4w9IKhFwy9YOgFQ6+IJe009Ugo9PKcwhh6+fQc
xtALhl4w9IKhFwy9YOgFQy8YesHQC4ZeEevG15Dp5TmFMT++hkwvmB9fQ8qP
ryHlx9eQ8uNrSPnxNaT8+BpSfnwNKT++hpQfX0PKjy9jySFNvSZML88pjKGX
T89hDL1g6AVDLxh6wdALhl4w9IKhFwy9YOgVsWSEppyGTC/PKYyhl0/PYQy9
YOgFQy8YesHQC4ZeMPSCoRcMvWDoFbGkgea/5kwvzymMoZdPz2EMvWDoBUMv
GHrB0AuGXjD0gqEXDL1g6BWxJE5TriXTy3MKY+jl03MYQy8YesHQC4ZeMPSC
oRcMvWDoBUMvGHpFLInVsJTp5TmFMfTy6TmMoRcMvWDoBUMvGHrB0AuGXjD0
gqEXDL0ilmjb3YTp5TmFMfTy6TmMoRcMvWDoBUMvGHrB0AuGXjD0gqEXDL0i
lmiKjbFhenlOYQy9fHoOY+gFQy8YesHQC4ZeMPSCoRcMvWDoBUOviCXDNeXY
Mb08pzCGXj49hzH0gqEXDL1g6AVDLxh6wdALhl4w9IKhV8QSbT32TC/PKYyh
l0/PYQy9YOgFQy8YesHQC4ZeMPSCoRcMvWDoFbHux5Hp5TmFMfTy6TmMoRfM
748cKb8/cqT8/siR8vsjR8rvjxwpvz9ypPz+yJHy+yNHppdvb5TOn5WyeBqs
bb9KnE7ByK/97cD6D4z8YhbXr2U54dPlhE8X2o/ytL9DdfFjiW4/o2aMdE03
nnWgSAejveL8fP2hevUjP58uF+1PSlh/iuvn50eaqH+zGC/RZChirLXLEsba
+aMg/Hil6fYPVSw/GN+D0b/a+FOl05/IGOWBUR4Y5fHfqxjz42dAkR+M/GB+
/A10fihPF18Ysfw8VzBGeWCUB0Z52v2yKcsPxvdgTfODPhFXze9GLD8Y+cHI
z3Oabj5aUIwvGOWDUR4Y5YHRn9r4GfFSImPUB9b6mzLGKB/cRlN/rSi/Si+/
tp3W7Hsw5qNWlw37HozvwRg/7Xe2LD/4gKZgJWPkB6O/tO20Y+MBRvlglAdG
//D+KosxygdjPoFRHhj+X2x//HlMlt55mNi+8T3fn3LC24fA/HlUGjsfQXn8
+YxCdL7zQM8+xeclYnvnzz8UeucTYvsXn1eI7Z8/X1CIziNUeucRYvsV77/F
/oDf76sYIz/2n7w9NBTNf2H/DHvG/MB+Dvn5/adKb7/K23Oa3n5ObP/8/k5F
xPtF2Cd6FozxA/P7d8GexfsZsT/g91dlLP5HOpiPV2yYPWuyxwj2D8b8hz1j
PojjU7E/EMfLsGeMhzieFNu/OD7l45E0vfgN6fz+yEG0Xjnq9Kbr0st155sy
xtr6bursVc3iC7C2//J188tY195Kxtp++0yCNX9vzOrTjhf29zp/u0lKh2r+
XsdY278l2v6Yiv2QTFvvM1sarWElY9Snyedmz+pD/NJGFzeAtTres3hLOx5y
Eafq5m8ti6e0vxvo5mehTo+RbvwUjDXy1F91+XHelavrP3OK8rX9ZaVrbwXj
Azq/BI7R+V1t+5tQtFc7nW11/VnDGO3T/HmjHatf084ie13/VjOGP8T4wj6h
F/0Ff476wehvzC/0Nxjlw5/y88mApcMfIh3ziW+fKUvXjpcZWw9RH9LRfjDG
B6z93pTpw/yAvYE1v9tmM+bjQTmzH8wf/vxZiM/583y16LxbrXe+Cv+NdH4+
qZm/h7/A+syfB5USjAfsG/2FeBp6wfx4Ktn6zsfjxYyhH99ry0tk8TAY+lEe
H48XM0Z5mI98vGFK+fsrUwp/hPnAxxumlL+vMmX+Svw9+hvfg/E9/Bn6j1/P
skTrXRSLN8H8eaCKpWM9A8MfamVbs/Uf/hyM9QHrFdYPrEdg+Ev4R8xnsb1i
vvL+WsHGA4z1nh//Ssa8P1QwxvzQtusxG1+UD3/Lx0Mqwt9XqFh5+B6M8tA/
mH/8+YUB849ifw5/hPrxPX9+YcD8PfLz9Ruw+Qj/gvkjZtgzxg/zDfOBn38q
9j0Y8xH+C+sr4h/EZ/x9lwVbb7AegZEf7cH3/H2XBasf+cHIj/VSI3eTsN9D
fjAfLz5m6522n5JF62MJsw/Eb2Csj5r2uAkM+4E9IR3+UluPjej8yYatp1hv
wYhHsL7DnmBfWG/hD7DfwfjA/4LhnzH/xf4a6wvml3g/JF6v+f1RKEsH8/ul
KFH+ZMaoj78fLhTtb/T3P+L5Kd5PYH7A/4Ax/zAf+PmO+6SbbD5hfLU6hPHR
/Pk/8Tt/Hl3D4kUw4nVteV/YeMJ+wfx8cWTxEx8PVOvtt+EP+fvzKja+8I/8
+ljFmH8vkMz8Hfwbf7+dz+Ib/jzGkPkbpGvt5pPeeRHiCW0/fhbFG5lsvcP6
wNtrFvNXYIw/xhv+Av6Jv+8rY+Wh/bBv+C8wvoc9Y7xRHuydj59VzL7582Ub
9j3sHf4G8wv7EaTz8Z9wPoT5B3vWZhfmF+YH+hfxN8aTP1/KE92f5Ov5F6zv
YMQD6G+Uz68PCoL5j/K07Uph80/bz6mi+C9PtP4WMObXT7XovZEp85eIt7T1
5RA+vs1l6xnmB9Ix/vx5ZgX7HvaC+QEW369ivLTfyZk/hx70P/Tw/kLB+hv2
DIb9///+Qk6QzsdXJWx9QHswPkiH/SOdj4+KRO87Cll8wZ9vm1A+/hLS+fcV
CmbvWF/4/rwpWl9VrH+5eKA+Hf4E/hLjC38JfwZ/jv5Cf6C/xPEm6uPil/+0
B/aK9sBetelpLH7DfAejPdq/NxD5Q+E+Hwz74v1VEbNv/r7bgdkv7BH9gXTY
F9Z//n1AKeHXX5xTfWb9ifaKmb/vymGM9mv/Xs7OYzHe6B8wFx/8p79hL/Cn
YPhT2A9//uYguq93YPET2o/2IP6APxKPDx8f5OqNB3//Wsj6H/rRn2gv/DXa
g+/5+Yz3pbksP9qL+Yn2ivsL6wPmJ+pD//D3yTWsfvpyouWq6Ay995q2uvZ0
Orxn4qOJwvtNtBO/N00uHWzWqoqlO/VR3WkXKBPFkymk17GM5CGxtcQzXB65
XC6cV3wyHzTY5oRa73z75Nncgw0vGtGuCmW/iZ75eufbEb4BdSMSjKh//7zo
nBDhvVnO5Z72FpaVeufV+w9a5tlkNaRPMpOahLZO1z9vHqSe4RcvvEe6pPn5
z3ucOTFlRXet2HpR43Ku4Ae1JQ2V7ploH6p/fuwd9SguRmVFv+0J87KfIbyP
SUubNFMRr39ebJfzdX3iHOH9yv33fxz7i9jST29Gpex0Et4n3HQuKFvkr/9e
YEt76fC5u4X3FO8GDDoV+KMDHTN16MNeucJ52YLL4WN+LM0gQ20lva8uqiBt
xkYnuS0tJhl0cslMdTnZKFNUyPNvE2k/GXWzkFDnlpP7e5Sqyd6lkoi2myX0
9bGqkpBLapK79pOHwsCQ+nSQno+7nE+Sr+yL/JxkTGecWHvy8blKMr+19LqN
iQltPaGv/+L6+fXB8nK7bact6aTzqgtn/OpIh1HfMneFS+nU51aRe91qyJoP
F/c5GthR3373Z7nFfCEtm15KP7/Nnp6znujnvjuDdHX9adiJdw501O2ZXitr
qsgn5acdo784UKdGK9t1HlFF5k7omV7bupT06NE1tH21gnTwMLvRZXMV+fa6
PMRYoSDTel91uXmhirxU0NNrzZ+TYc6r5m6PrffrBlWyglYycuZarNzqSR15
9qtXp/wIBdmb7dLAZ2sd+VZ4K2JycP16lur3z9BJavKn0+iSuRZF5PiugaV2
RxrQ5SOGeQ/5Po+Mb3/6TuE1UyqvWUhqW6jJuTzjIXlzTWmX4NFbCu9XkJ6h
qc+XBzaijzPedjwcriJrX71cuXZqIzq089ClnkdVJDJ9jyQ8txG9FbV1cHnC
e2Kw/+y2Ds6W1K3Y721hjwryu+eRk+bPzenQZ2FjkkapyLiL0ZkRt8zp9ui6
rU4dEknzFM+VI5yktPDZqY/X5YnkZXDytEnNpLRHenJAm65l5NhAv7mdFlvT
E2k3+6xfXEuWVoUU3v3ahBY6RfWe715L7jc1T7XoZkOfft74kcTnksB5166M
NXag054pnfc+qyYHOq4umFct3BfMqNkdGH68nIzoN90k3Pcd8//tYyN7dAwX
7vN2byvJc5gj7DcRH5xd5EzDahUkqOmWo4e3p4reV6eRwZ18lzzNqCbuQbfm
1iaJ96dRpN2TBWuMx0vo7dDxqZ3DX7B4ceyq3mdd1gv3c/DX3TcVXBtVpSZd
7qUts10l7D8HvmvusW20cJ/28BWNe/xWuD8zyHxO6LWvzJ9gPX38tVOKZ7xw
P07PDF/m7NaQtkhKjvtQ8JnFkxcGfPdw1oVctl+Bv+8+zbnLsXWNaVDPrXv6
LqjQuz8LcHD48jy6Ph51nKS0XaoS3afVr6c/p7ie7mpFfXwCbttfFe7PEV8V
fet733i8lN6O8fl1F33O4ovtidcdv3PVv/8651FaNKGVNT3QLdFu+wX9+y8f
N89V70KaUFenUa/unhTutxM2TbV9d0fO1h92X1ujHJSy0IZOmbPQXe4r3G8F
Ro6Y4KsqZP4M45NSETDNpcyWrd8/b7BonHfRlrakBsefBdXo3Xf7rLcfvzrX
nm71yKg6ZJ7P4uX7O0qntG4u3G8h/lu5Myhs6CR7emhFf+thn7L17rMGDlvz
6EGcA51l4fv29jZhv93r4nCXjFPFpPvRe42mjysjU26sVDR+GEP84y9JH/aR
0Fdbbswc16eADPTpGPii1oguHbV6WVJaJbGZ5LWnR7YRPVB6xSr0f59Jo7It
sc4mjWlc65KXj2VlxO56DO2/QkqbXWkcMSO5jPhGV71KOC6l2deTQ2LP1JF7
i4LDdnSTUuP+i190qY8D7DuYp3h3tqHGBqlNFwfLSH6K2/2yqPr93+7+gW/J
e9LQffOiCS4l5PSDu+tupb8j01wvdM9XCPfmBrrfd0ISnkUseU0cs5r9KnOp
JfO/P51c8NGXfAwrd+j1l4S+82rxrmllAfk1M+Nm+QNDum3D19fTzRQk9Pkt
dc45Q2qysLy89fSv5FaX8uLQFQ3p2j1K2U1ZDinNkoX8usCcbrv0+bJqaio5
7PXuw9jNVjRx7S9mvzV5Q0LjZyx1+8WKPnEMOLH4aDlxj+yV9MdnS+oRHnQ8
IbeO7HW72v2gjRWNunzv1YsppcQ0vSx+7/gmtGSDiUO/hXLSNr/ZLbXChj7r
eei3zW9riMsIS0dllQ319ouZ2flCDfk8+N7TTh621FQxuSavXSGZZN9qSJsZ
dnRbRcifP/yZQ9xzZ27c1LV+PeyfnOcqqyb/y3gf9l2icD91etx5f2+1cN6l
Xf8l9PG20bURtW/17jetXN3oAnn9+nNz8siBT9Us3pePdK4uu6MmqSd/N/Mc
a0Bnn3Z8EeavZv7k/D+zP42bribzriV0fbHBmK4z6NvCwEtNTnQItrl8tX79
dFn8KN1azfa3w0MTyzMaqknbli41uXJTOv/EUrtDH1TE901R0BlnvBfPIp/a
Nv0zaacDdViy//e6IjUxM3D67sUFCQ3cXbW7eZKazL1a6ZPzoAGVfS09/Pce
NSm1VZ2MrjOkw5eNGH4tUE2C1vd5NWqQEQ03ar96Xk818cj+NuTnOBNqNHbV
0yGT35O8jZXKKdcc6I4ufVaey35P3J+szhh0WbjPsnXetUSV5ECX11ld3BiU
RR67tFpVuNKBVl7OqJwUX0zCEpYsbra1lCz634cb+/4R7q8a7Lu1zHqIcD81
faSt24n3KnL0Qsdvo79rSL2UIbWGH4T3B76HTb8PHlTF1pdjHVtvPN6vijz4
+WqAot6P1Zxp8/rHNlVkxaCs9+7eFSTx1/Fv9tF/2PlDbuXHuTG335LsVhMP
xjhVk861rov+KpWx9NPfrbJ3eyAjCy5sWbU2q5o8etVuiOq6jBQanBmT2EX5
n/M0ywYrAlVkwt8F77zNZGz98VrfNfZydRGJL3KSXTimIuZDjiU/chXeV71u
eHOjST23+5JqlRBrSv8q2xycNkm4P1J+a/80q3clmbXkUas2k83o3/c7PDLs
VElGR73OdAoyo4MvVCqz7wjvq17XRfVzvV3PAS/Puh4VzsckK7KCg2OE91EO
a16uOLFZSiMfVkyMthTugzadbOq/vayWOH2cbytNsqYLt4Yk735eS1xPJXxR
tmvC1jv3e0fch1va0zXGiw48DRXeD02P7Pjh0PZ6NvYYutzAnn5YfMTJZkoV
ibKo+jv8g5z025ddKrfKIK8DLJ1WHawkygN5X8tWp5M1kTNHek5REJNtG6b1
7VlMPpU1vXHoeiWxOzfW3LJ5MdniVXWtWYCCZN38+BOpEt7nPbUu6ih7oyAT
5gz02GVUQ8bt2iR9dv4RmRlwozq2Pj5Lm1GcXeMtI62nRi85OaSWzJ5dZKo4
K7zHS93vfj/piYIMTSKruypryMy7cXvqdirITb/S9nvq1KTz0e3pbTMLmT3v
2bLuYPL8IhI5q7fMM0FCPftmJBlvKCTjP1/c0i7BgM60WXj3+PZC8nrN+tHd
IgzoWnqgOtxdeL83IdT7iJG3guQ3Ut5079uAqu7KYu5PrdeT/lV9ZGYDuumv
xNf3WyjIB99BsRYtDKn/6ea2Gb0U5BI9EGDqb0Bb2R5Y9VCeR+ImjvR8+NSE
vo9a/4tiWyVx3nfXPy7KhGYveqSe4FdJzk3K3FHbzZT+tif4Se/aCnIxfE28
+7qGNOqPZdG254X3d0MzvhwN26giMcMs33vubUwjXE6P7X7tPfn4dLrfUhdL
Klne0UNtIry3q252qLjH4ApyIOLK9FcHzamBvGfstzPlpE3LA2T+I0v6s318
z3F55cS794muWzIs6MJnLsopXYX3eQO82/zRf4yKHPFcML8uzJyG3RqyoYuq
jrhOWJzrvsWS3j91+OWHpiqyo/NPNuvyLGiHLxcPtJD9QRQJ/r7N6tfDux0j
R82pPUfaml3suylIuO+p8MyNDWsppRVeyReOGb0iZ+aOb3oj14oGlxx+4Gou
vM+bKwvzdthdSnxcLyUXOjWh81ote+PxpJQM/7zbxznbmt76ISnbZmAdSeg9
0iff1Zraz/D4OqdHHUnO2OvXilrTybe297w6Q3iv19Gk0U8W9etmUKR3g0n+
NnRecaNT+32+kmN+13aPnmtPW7uWdpS5fCNe25dl2g22py2XR0869E1JTkxz
XP90lR29VDP1S26WksRPjni/aKsdDXnfLOTRD++I7NyCosqJZez+pVe/+AGq
u2qS2XZ8Qctg4T5m9utix0s7w8lueUtZ6UwJTYx8IVty47Do/iWUxO2deOVE
/X7teKs1P3fITyTq6NqLZn7C/Wbg4Yhf+qdL6Lzgo9l+bYX7l6c/fc1/JRXu
XwYOqI2reKDSO68fd2x76ZVAS2ozbknArCvC/SCN7jtq/7AsEvgkcrHfUQta
emV6w9XHhf+fZnL1+gEtZML/H3N2wuaggHvxpEOC66IffaX02HnzBUbud0jI
891VR+ZI6fSvzrHZc4T7mG19p6dm1NaI3k/VkPs/Hg7tHGlDT5hkJcXuqCHX
2/cK+P1X4Xw84FDXF8qN9nTsL0Mss3/LI32sV0xIq7aji/3XHD4wt5qYdVNt
dvEX7ltCSqSZSisHeqlL9+iwZlWk5ZieEXurK0ixWZyN8nUyGbW8i2H+zDoi
/7vly1SvAvJ4fd7Sey+NqPuZGRHz/6kkV/zuys6+NaLLZ/cPipn+hbTIuRoW
M6QRTUjZcf3Rkbdk5HF/t2q7+vioU833P5zNJpLa/jdOmNTbz5IQqXJoObkk
HRffoMCKjmvfY/zBg2UkNDVmUFqJlF481LD5vMt1xN999cSF9fP/yVqzNcUR
tSTE0Gb7yGlNaLqR+5bVX0pI5yV1KyY8aEJ3hmevvRdXTGIGpDZY7mVLK3of
tpcO+EwSevQYc/6JPfWeWzRfmZlP5OOXp+SE2dHV6Rm9GnbMIc3C5hvfIg70
nZ3XgJs33pAy9VrPYfFKsrjaNM1nRxH5VJPg7r5CQuO8F+6cOuIbkZeNtu52
zIwaTRrw/IzrJ2Lxbdf5uFuN6Q2TxlNWrK0gLm7fz98U3Zju/3HGg5dFctL3
89qQU8E2dPb1FiuXzSki8+YnrNvcyI7e+GKxeUsHJdkw+GW6y0bhPDNzVtnC
f6QOVByviv2FOD4Txxf/BxhPAIk=
    "], {{
      {RGBColor[0.9, 1, 0.8], EdgeForm[None], 
       GraphicsGroupBox[{PolygonBox[CompressedData["
1:eJxNUrtOw0AQvLvlA5JLRAuWaEniJqkowifQhA6EUkMX/Ct8AgmPkv+gokSh
c+EiIkhYQjCjHQTFyHt7c7uzsy4urk4uUwjhCDBgDfDcBRrgA6iBHaAVZx/o
iDMDeQhkxIsYwiQ6r4dcHxggHuFRge8nzrvKp+h9suq0iln/0LzfDTjf6sE7
9mFcSNsGACW8SXdHcaPzWFpYa5v8PEDtOWCIH/GdRtfCmdrk/c6Rf03OIZd3
5OxxFuWZm0hfVu+1ZtlIw6+uWp4uUSsjWJn72kh/1j1nf9J89OzWXPNWnvXk
G/u+qHcV3dOkeajtK3kf3nE+enb6z7daukbaXSFveeZcpWLm3+UbtbSaOett
KS/oF7Wc2d+euvKE9ehbZa752lwrZ2H+wFznM+uZ/y/35npn2sdQuljzWJxS
u6u0P2pcaN8P5n7dyY+p9vUDiatHBg==
          "]], 
         PolygonBox[{{887, 472, 311, 689}, {814, 310, 4, 813}, {720, 374, 310,
           756}, {939, 530, 321, 893}, {863, 255, 472, 888}, {941, 46, 532, 
          942}, {964, 561, 33, 695}, {940, 532, 534, 764}, {764, 534, 376, 
          804}, {893, 321, 259, 736}, {979, 600, 255, 762}, {689, 311, 374, 
          720}, {722, 376, 530, 938}, {761, 33, 600, 979}, {765, 259, 561, 
          964}}]}]}, 
      {RGBColor[0.8, 0.95, 0.8], EdgeForm[None], 
       GraphicsGroupBox[{PolygonBox[CompressedData["
1:eJxNlj9MnWUUxr/veync4QIhFtsODLY0Tlq9VGhKgUIXByhiYixSoNZUjbZ0
rC3BwT+0jQM1KcRqTGAhKaiJplJtS9To4OifOLgYTcDBwcnEaEvr8/T8sAzn
vuf9d75znvOc894Hjp58cqzIsuxvSZI8r59NeZYd07ig8W1t1mh9QeNlyUXJ
hSLWb2l9ROOoZEz6nMZZyZuSKc7dr/XNWdxrzOLeBWxOajwreUT6jTzmXdiZ
ZN1z29ufxf0pbA5qfEayOwt/re+U3sKe169q/SnpSxo7JZ9Jtmu9WzIgeULy
SopzoxqHdfawpEHzVsfFmVuaj0ia8vDbPlRr3KexQ7Itj3u+fyQLP+xDcxZ+
DeFPK/Z9ZnMOdtLbi9CNYQO2BvDRvvZIlvPAyjg5F9OSTY5XY0VyIIvR87LO
rOQx78G+fT2BD21812Mr/gyw53hnsO+8/aTxjGztFD7fSz8lfYf0l7U3JDks
ua21Ncl4Fvd8/6b0PXzrCFi1E6PXvGcM/o/fONtfrX0g+x9JGjX/0DyU7NL+
D5ovar8e7nUQ1xj4bIEz5SLyfp/0Wo11+GM/70jOSF9KkbdajR+nwO+NFOfL
3DVvyuCQFXF/HPu12PQZ7+8g7+ao+dkM7xvhwCD8PEZ9/UbO28lFI/d9b5X8
mTPO2XAW+BzQWlUeMTqGl7LIg3PQK+kzJoy91FRnFtitEbfPuwYqkkfhVoW6
6Watgu/NxOX6WKJ2vknhx5r8Ps63h6lR391PzezHXi9nhjb414kcZC3LI3bj
dpHaMh4X6CM1nPUd94MqfFn3dTt+tjDa73k4fBP/jOO6v8fBwbb6sT1EP3Fu
Dkm25nGnlAd+/vZZ+tIN+G4749wf4TvT9Ejj55y34E8f+/7+43nY7diAVz8y
iq0p+mU1ONwCn2H6kHP5kHIxKf3hdC/+Crzw/uksevMItdZOD1j3tQ/f3S8G
4MIQ2NjGYfqD97bCfcf8Qoo+tQp3+4nBnO3Z4EfPBk51E+sk78Pdvp6C66+l
8Okgtla0/7vWX9f6r9J/kT6RIu+d5L45Ra9wz7hD3vx2dZCzu1zJY93cOsdd
29ibB+eM5ynmxtdY7smDMzP0Aetj9Ar3DONq/I2t3zrbc3x/0TO+03g+D99K
vJ8L2K/Qm43LyRR2Pndvk5S0doU878W3B1PkrToFn+2be36T9Al46ji6iPHd
FG/Veyn2JuDxt5oPavxS9y7lEae5U08/9zfdF4fh1bUUep17I3Gdkv4VvfYx
6V8XwYfWFDH7jM828VYanx9TYP4Pb0hfHvHv4800F53bZWrMOV+l762guy8f
TRHnsynO3uC83wJjW6I+vW5eVejn7uv21T7XpMD1ZzA7k0I/nSIvK3zLve0c
PHGdniePu1O8Y0nji/DfddAGtuUUb457pbFYj8G1UMV53zMGDdRbifw6zyeo
MdeX8zZI7to2vJN+xybh51bOjNOXlnkX/gDbMXrDJTjt/z5XqR1jtkjePXdv
d//4pAgsdxGL+e+9V1NwbKmI+uyilv1/cIH/IcZrlvfX4xy6a32Wt8G9cZ7z
ZXAzN23X9p9L0R/m6BFXi8iH3xzHME89lqgvc6AOrtan8HemuPd/8zJvyTR+
eu1Pid/y93X+Sopa+lTjv0Vw1Zx9OgU+h1L0HXN0MQV3+8jdNupv/V3xe+C+
+RY5vk4faOQ/jfdvU19fFMElc+pawX836e/AN/NuC7Ebw/8AKgQd4A==
          "]], PolygonBox[CompressedData["
1:eJwtk81LlFEUxu/HVLNwlMiIFi6k3GpRjBFU4KzbuNGIHL/WztJSdFEZhit3
UfkH2FSCH4xNRFaIuCz8wI0oOC4EW1WQ2Njv4byLh/s897z33HOfc97G3kL7
QHDOZUEKnInODbDm2dyAL4Nr8Bx7ZdYiets714J+Az8N6tE3iK3Af7PWggyY
RneCIvE038+ydwhO0FXwmtgfdF2wbzrQT6PdVUGPwQfBOXQJ/RD+CGzBb4I5
zvWgnbe9Ifik7oRfBAfEr6Kfw1+ANngE3Rx5QGwdfgWME8uBEntv0W3w8/D3
8CdgH32dM1X2voIu9DF4ScyDGm8eyatMtLtvoVfhWTDM2XvstepusAi/DY6C
5VTu+6xrxGbABfgn4v3RalStZ9Ep+LtotelNels+mjfKqdz/gr1FOZTrkjz0
5rG8fhzNW71pD/03WC3yQF7U6T5vPTpMZkCzoB6no9WoWk/pG9ZX0bxoAAV4
Exjy5om8+RAtppzlaD1T71TTd/iPYLMkzy8TbwbPvM2QZmlB54P1VL39CL/r
7Y51+FIwb0fAZjDP5J1mdAe9m9R6B4wSm9K8BOvJN9ZK4q1yThDri/atZqo3
2kxrtjUzn5Oeqrf6R74kM65Z14z+CjbTmm3d8TNYTapNb5gn9h9vrWtg
          "]]}]}, 
      {RGBColor[0.8, 0.9, 0.8], EdgeForm[None], 
       GraphicsGroupBox[{PolygonBox[CompressedData["
1:eJxNmHts12cVxn/f9zU6WDplEaFEB8TYQhSTTTdWdNs/DIVhkHLRmG3SCwMv
0NImZlNWrk5aoOCFdOXSLZCxSmtimNxaw2VQ2QATzWAmAyIMHajMGB1z/4A+
H87TwB8n57zv772cc95znnO+v7G1DdWLU6lU2lWUSln8ftFByQ+I/0v0nugN
0VnNvSUaJXmcaKSoXFSrzTWiT+i3D7znDXPGl0Wz9dtwUYPkeVrbJF4nqhEt
ETWKvqj5u7RmiuSfiH9JdF3yPzT/vuSfS7mrPvcd0Zc1d0P8TtGrko8Ucd4N
rZ8seZXWf1ZUIfnj4rN8Z60Ig6/bhtmiev/2d83/R+t/qvVTxYeIJmu+rYhx
magpBee8u4vYO8fnNtmeH2l+RhH2PKz1Y8RXaL66CD+xB1/gE2xfJz7TPnrU
56EXZ3AH47vM8c/QHOcssk/wx2lz/H2sFOfwlrzjevbydqK3pc/b4stz2MY9
2LI9xe8tkrfqt3skv6u5FlF9inGP+GjxtdirNf2S68TLReMlf058uv1UrTWP
pZjvdRzxdldtA3pNFO3Wml6t+SY2+b14t6+mkLu0ZsC2HfNbN6d47yyeRBs1
/3uNn5F8SvzbReiNzq3ibaJntebpFGtaJZ8sYv6E+AGNf0kOiPaLuj2+7lgZ
IX6gCJmYWSA+I4Vdfd7XI9onetn7HxRdKcLG6hR3vCZaKtvOa/7PmjsEF1Vo
frzoQhG51ZJj/qLWLBKfUMQ9w/x2rF2hNZckX9Lccd+N7n9JEbcr9fuPRZcl
rxb/o+14hXwSVWn+09aFczmT80am0P0hyeec75u1bg2+1291KfyIDwv7/4VS
vFdhucZvw7tg45IUmELu8HbExhGPib3BvGK+McX6Cr/7HtHeUrwr9z5firjk
bT8qveZLnpYiTniPraJtoh/kwIj/pnivhaJ+v2eDfcG5O/1mfUXM887/9Pnk
wbecN8TPRtu8wfHQaD0PWq4k13w/eqwz31KKnIFvJlaty8PkWYo7nrWvOIu8
PZQCN4/nOHeic+YPGi/W/Cn93s3b4l/HCPPEWF+KPBzQ2vv8OzFyMAUGfS9H
jHAPGHCxiNgjBspTxAx492YO3PhIDh/MMYa35ziH85YWoWeDdURXYvjNFDhY
keOeR31Xmc9Gvomv1uN0Dhn8vuC84Zx7iQ3RGcmfLyIfyIVKrVvlcZv2/k38
OXA+hc3Yu9p777VfK+3D4z73d+Jfs4/mijfnuONwjtrykOMfHKAeDRE/mmN+
T4pcIo6eyYFh1K0q4/4M4zUYMMW+AZPAprZS1ATyhJg6pvmVYEYO/abYXydz
rBnQ7687tyblqE/UqT3iRxw/r+eoFbwL9eWo79qWYz/njJd8QvKvsCdHvaHu
1Gj8W81/RfwLOfy62DHFGaOtM7VquWhZKercCo/H2A7G7xXBm/wb8+QLOLwm
RU7M0h0vEzc56k2786bKeLzWd2zwb5u07prmfyb+jRw+BsO2Oud7vK7Lufe0
cQqseF68Q9Tp3O3yuS/mwK6uHHnJGbucn3Dwn/3dxodpxnvO7/DcTuMSY/Cx
0/vYA05fdE4NNY4TW9XGa7AabAPjjnnfgdKt+gMH0x93LJ5PcSdz4Bb1p896
LzTGUWvP5HjTLP71FHeyDprgWrfL4wO2Ya91Ic6J8cHeDnmo6KUcNuzMoS+5
SL9BPaffoDaDh+yrtI7YSH79MAe21vjNwaL7nFecfaf1es367PW+AefoGY+f
SoH1FcYGMOJB28/7EQvgCtgFroCtYOxI8U8aM8HOYc4pcoueZ4d7gznOOXKP
GkWfQT0qM1ZRpxocl8QsfdNk7xlw31PY90edU/VeN8exQRwSX/ih277ocAwR
a70peizWPWdMW5MDVzYXgUFnNd4k/m/j5EX7obAOn8mRazucb8R/r89Er1et
G/38ecfnpBS5dzPPU+wnD9nf4txst93LHPsdzg/OopbXik/U3e2SH3C+ggXN
pehV+UbAH2AD2DGID40eL7N/GY9yPeG+w8bkT+XAOLCuzPFY6bx6x/Fy2ufy
jdFs/yPXmdd4njpz2HUH/12yD6m11LIP5/AXbwEWPeEcJBfBR3Byt9/nivfy
bTTOecM78M1Q5ppR7pyifi61beQEOUP/0Oi+g9z5EzUVu91rjnNOnXF/1J8i
b0b53BuWySNqAzWi33bwXQHGU1eoL/ty4Hm7MR1f8m0wyrG42rVycg75rPtE
4g9swNerXBcecRwSj9QSasrwHN8A4NCIHP4j9qgd/0vhd+o8PTj9Oj0kPddi
21/neCVXvut69p0cuvb4HGKNXCTe6OGJU/w113V8jHuV7c7rDzknwcU65zE5
OTVFz4q/xuWoYR/LUdep70/6+6bPb9SQQ+ctxpJNxix61UODa1Kspye4w70T
PdQHPpPeYYNjfblxhr73iPNjnnOkw3EHVtz0h22/P8V3MvHXaV/hM/xJzTvl
+jLLNYacnuR4Iq/xFz6Z7TXov+22/MaXVV5PXHPXlNKt/pXajZ61zqONtoOc
pj4+5ho53TIxQY2l7rKWejTTNYmzsYdeabBXRg/0qrZu+BubqK3UBub3Gy9q
HAOjrTP68a0N5hDr8GuW37eMzs3+rck2ksP4Ezw4ZExAtyue59u3xf6nDlGf
9hlnuJ+Y+r6/xy+n6PveLSJ21+eQ14n/Ose3FX+yDPYZ+BWcoOeeamy+Wtz6
dp5mH4Ll22/rn+Dr/V6tt81tN17vMIbz1mtznPlX9z6cyZtXOadHOIbBIHpk
cmKq62yvY6zN+HbW9WKJcYIYo2/ptD18M+GvVt8z3/pz1nzfD3/K833SbSy5
79wa671rbRt2UWPqjAn7jGO/EP9NjjgFL8GbBY49+iLkfmPnW9a539j4Qg68
ZL7cGHKPfUVO1dveeudWq+VOj4kd4oyYfySFvNKxxxgcWeR4IC4Gdepx/M+w
boXxp8tvPd127HZ9ac2xlj30avRBA45Bev+Txj3wnVygbp7zG2Fft32H37qc
32DPTJ/Z71wDC8DN/wNGhG6w
          "]], PolygonBox[CompressedData["
1:eJwtlGtoz1EYx3//8yxsuU3MVq7JxhtqmVu0F5RWJDORMpncaytKYblt2sXs
BfZmcnnj8oJCs7LRxqQZoyl3s7aR3ItIKXy+Pb8X337f73nO+Z1znuf7nIlF
JfnFIYqiQpAEHiCKE1FUBl7CF1gUbYeXg4XwLFAKXwEGmc/R3Cy+LegToBNd
yb/q4ZPBYnQ++glzJqHnoEeju9DZ6OqEz2lCvwq+1wXtQczAMngNmAFvIF4P
rwDT0QPNz3IE5JjP0dwC0MLcwejx8Fowy3yN1l4EV4l/B3UJv/MYYjfRS+F7
wNPg/9S/V4Nb6IegPfI1ucTWg2Z4JmONxEajp+o+8EfwIeZrx6Eb4eXgPToD
fQX+HGyEZzKWBv8GN7AOnYo+LfDvwNgZ+DNQBE8jngI/CJIT/s9D8EIwH/6X
NWt0FvN/TQBT4JtBW8JzmgTfBvLhI8BW8zvoLj3oveY1UC3Og+XwXea1a0Lv
1tlBq7wB/rH2JHqt7gu+opuD1/4z+jCxMvO5OvNbYlXoRcQ/oKvhj0FBnGPl
+hw6he804jvgleZzZxOvgB8DvxRDJ8OvgR/oUnQDvB3MDe4BeeGFchC8Rhnw
uyAn+BluxDVT7S6hO/i+C37222ATsS3mufoiz8H7iffDe8E+9HHVhLU/0XXw
LvlXeWCsk28HOjf4nDt8a8z/Jc/Je6fMay0PyAu9wWvRAjYQ60F3w1/Jo+g/
6NR4rBQdgfT4TAfMc6RcaewyfIB5b6iH1cvypLx5Xz0AHwqqmD+RsSZzj8qr
6lH1atCchOdMuWsNnmvlWLk+an531eST+gWdF9zD9+I3Qm+FanoWft18L70Z
JfD9oC/hd9LdMs17UXtq7+HmXs6Nc6kz6+yq+UfGVpn3tt6YleY1U+3keXlf
NVKttEdf8Jwqt/KwvKycKrevwRv1obnX1eNF6t2499QzteiR5r2bF9+1wLxX
ssES+Fhz78oD8kJ38N6cx9hO3cV8rjwv72tP7a0e/g0fZt5LqolqM8rcm3oz
9Hakm3tLnpa31QPqBb0Reitmmr996sk2xv4DUvu8lQ==
          "]]}]}, 
      {RGBColor[0.8, 0.85, 0.8], EdgeForm[None], 
       GraphicsGroupBox[{PolygonBox[CompressedData["
1:eJxNmFlslVUQx+93jtYFlRrciwvEFUFM9AWXuLMUqTuCjcaoUFY3biFGkBYF
N0Bp6xaNFiguD+Ke8FAWDYKg1EAMFNwSxd2I4AOoL/5/zv+mPExmvvPNd86c
Wf4z9/a7457r706lUmleUSpl8ZfFl4tGiiaJmkWdWh+il/PEV4jfrrWnRP1E
daInRb1F74veE9VI73DRiaK+op2WjxCV9X6u6HzRDh28QWufiX/g7/l2svgc
0dmiiaIW0QDRLtGfohnS2W15guSt+n60+ErxBq01cQc9PyhbC8nfan2QaKBo
gG0aKDrbdg3yMzY1ir6W/Lmfu9DXPudJ3qPvR4k2S+4uhT3TxRusy3fo/8Y7
33uv5d5+/kF0knV22id/WYe1T7TPelHZtu20/vhSnNUo+jCHH/uLbyrFuV/h
R/MvRZ+a7xDNl81PirZLXig+SzQN36awdzU+lzxJdK7j/Zn3WOU7cc5Kc94N
ld4DooNE40WLRGeILpJN7+p9p/glOc7p0r7XS75W8ljx6sKyY0bs5ufIoVrR
cD2foPXf/MwZFzpGC6X3h55/0vteztNaxxKdC0Rvaq1DNEx0i/RvEK/P8Q7d
EaJDtXaVaIjk5hwyBdCnCH3y6jnfcahtGGY7qsQvLSKXevl81mfmWP83xb6c
w12op2W29R7RYNHGUtRBo2vh2SJiSt6NtD5+mp2ipsjZqZKn+Lne97o6h0/x
5wjxBXq/xftj+5u2e6voDdE2rd8kva3kh3RvsMzadTnOvVb8bdGvkh8VvyaH
P+ty5Cf+H4ed9ldtjjPQwR/DHeNhOe74ku95pZ5fFL9C/KMcd/4rha+pJeoI
G6fZzgGOJ74EC9aIvyN6RNQmajVejSx6cqHa8SinyKebS4Er20SHlQKrao1X
Xc7v1fbt+9bpK/kf40zZ8SEu1Ac1gx3scahzFd/3cT7vS4E536Q4u8G1O6YU
9+R5eg57vk6RL4Vz6VfnZGVfvmGPau/NvYb5ruTbPvG/i8DlK1I8I8/wO/Di
aZ21R/Iven+X+AHip4q355BfEb9TzwdKPq0ITN3ju1dqHh+Ra7tdF9+lqIHZ
ObCg03pLcuyzWHwpdSJ5CbgmXiP9Fq3Xi+8t4vmZHHJbDswnxmAH/n3bsSY2
b/kZO5b7+WDteVDqOQf5XX9TZflj7bfWufqA64A6Bu/h4An+rjIOLPb3nEXf
oed0Os84Z4nfrbFdnPOO19v9DtvAQ7AQW8F18B38b5V+i2hmCr3V+91plX1I
DJY6v+mz9NhFki8jV1Kc07+I93MdZzixfiFHPjybo39QJw+LWmwj91tlX9fk
6CVzrdfHsR3rb1r93ewi8oMzyZ//c6cUPbnBPqJXT9kvfnD80lbEDDHYfkSX
O27OgYMn5vAPPZK+OK6IuHL/EbaFGljks/HpyTl6VGOOM881LjCP1Ntf1EJ/
+wXbT7O/mlO8b7G/djnP652P3Lsjhb2fOi6cSazqjBn0qiNz+GFX6rkb+mem
uBfY253DP0fnwGPesT7TOcD8APaBgZfmWCM/mDPWpoj9RvA2hV/ul7whRW51
5ejhrc6l1TnmKOapGsf34hx66B8lfohotORWatS9g97IPFPnOYy5ZpRlfN7f
mLHWOAqOrfAc+Lx4Zwq/rMvh/5NT+HJBjtqbmANv6eW1jl+7awS8Yx6jb9PP
6HM1XkOm34GR1SkwucoYOcR11r5fvS52fv+cAqPe8/mNKWyf5hi8msNns+xn
+gwyvWaWfYl8a4559Dbx10W9tP6a862XZ6TPc2DEsTnwGruGO8eXu5aPcQ50
e/bAfu7LPLbMM1mLZ8puf9vg779I0duG5sh1ziznyOlG5y85W3a9UsNlvwMD
9jm3NxTRs3l3gnMDDOjnGZJZ8kLbBR52Ow+2284Fzlt8+bHzf4vnulNyzJ70
CXppne+Cbze5FjY7x1q8XplTN3nPsmM03Zwc6/J8yjkjHHP8V5lrK/NnBct3
GT+YldcVYSeYj+3zPa/flwMH7hXfmCJ2xLDWe+MDev7f9ht9+uZST98eYzyq
9czzo+cs9qZekBf4LPKZ3z/kcMpRI6e7/jYUPbM9Osz/M1LECJsn5bjD5Bz5
wX13WAcfrXfOLrQ/2Ys14k7fZnbBfmqoyTVFb6wyrrIHe43z+iHuldg9378R
OnKs7yZPjS1gDPPRVM+f3Sl6w4AcM+lU1+k5KX5rFcYF7p482w+3T4k5sSeX
2py75HWfHFi3SfxM0UOSz8rRiyo5fnmKXgj+jnHNVXoFnHhyB3yH38ipsmex
3pY5Fzzi9wW1+7vnvedy1GWHa/OJHDqP58D5ScZ6fl+Od52SU9iMb+l7U9yP
tufQPy7HfdABy/k9PdH7rLSf8fc25wc4zVwF3n3vuWm047wuBfYOcf+kvw52
H8IfL+foe/Q8/Ap+H5B6euddxl96IDiNT8HsvX7G3/SdRdapzA6V+iRnmEFa
9sNcZOLD3Eg/nWBsGu8aGmgsr+BLX+c+cz6/SZYW4esO5/ocxxcbuNNlnnm4
Z4exaL1xgpwf5P34jdxhXEWHeprhejnesSAm630Xvh+V4/wbwXD7nzjw+425
vClHHpPPYPej/k30WI7aosYGOt+bLC+1P9rsq2b7i3twN9b4DcFvCX5TtFsP
f16ZYnaZZzydaJ01lpkXlxnTuCPnnuMab7IdyMwNxLHafYOz1jimzfYtNUzd
Hm7bLvd6s+1EpodgD7XJHpNtzzeub/5f4T12k3dzfF/u8x/HIDKe
          "]], PolygonBox[CompressedData["
1:eJwtlFlsjVEUhf//7tbUl1Jja6ogpoikL2ImaoipWumTKaREW4qKRCKoRGNs
qWoJqbGGByKlQZQI2qohFaSGEgmJqSLVl+LJt7Lvw8r/rXPOPfcMa5/kFXnp
6yJBECxDMeiBBcFoGsIwCP7wzcHXwVn03cX3xzfCOfA7eDf6QX8XVAg/QdPo
G4zvCj9F0/GF/KaObyo+jr5zaAHcRlsKXMS3Gd8drcLvQCPhfigPHkb/PXgg
ysdfQpnwTBQPV6KF8HM0PzpnX7geXglvR2/gRnQC3oXeR3wOzXUWzYMHoU1w
GboPp5nPfQXdYnw5/p/mhuPgr3x/4R+hXK0FLYe3ac1wN80Z+hnoLM6ijnAn
1Ko21BD4mrX2Wr6HAj9DnWUz3yb8cc2B74XWwAVolPmd6G60hiLzNWqtFegV
3IO21XAJGq+zMT/7y+im/gPlwjvRW7iM/r+h7/Fn9Mx19i/w+fBt7UdrxI+D
i1Er/Bt9o30/PpP11OIPwNW0JQWeKWVL/6n/3oJeRlzicjSV/gClhp6pq3Bv
lA2XoklwFUrkN/vwKfANNABfjB9rniFlSRmZrLMyX4synA2vRQ3KjjJrfme6
O7WpT3equ23DH4S/R1l71F6VGWVHGUnGf8Z3CH3NBfihOuPQz6CJvon4HHwV
fgJ81LwWdMbHzDOurOuOesKlqD30PWlvi8yzqQxkmN+57l5n0gf+wrgEOA2l
40tQUuhzHIFnmGdBNafaG26eTWVMWZtt/lvV0Cx4LsoIfc45WhuaEvoePzH+
mvlda0wsvBFlwUPQBo01rx29EXorRpjXnmpAtXDY/Oy1xhbm+4Bew9fRYs2N
7xzxGlGttEZrRf+RYJ45ZU9vRAPt7Sg+Osdm8wwoC6rBh7R/jL5l2sNW+vag
ltAzpCwp88q+7ijR/A3TW6Yxe80zpqzpTmsYexofG31T6qNvoN7CMbozeL35
WWjMGfPMKrt6w57RVmOeBe3xjvmetfdqtAReas6qGdVOhflbGgOf0ttk/l9x
+IvwBXNWDauWT5qPVY2qVlXzqn29GY9pO29ey3pzKuH/CVK8PQ==
          "]]}]}, 
      {RGBColor[0.8, 0.8, 0.8], EdgeForm[None], 
       GraphicsGroupBox[{PolygonBox[CompressedData["
1:eJxNVTtMVFEQvfsmVnRakChRcRcDqy0dJlosq8H4ocDEUFFho2gsDJSSUEpi
RHTlJ5/dhuWzFJBoISZaSPjtmigxqI2BRBO2oCA2nJM5Gy0mM3fe3LkzZz6v
tuNe690ohDAIMlAdDmdB52MhfAJ/B10WH9ogl2J+ppwAFXGOg9pBfdCfhF0X
5Ivgyzi/hM374LavItd9A98GX4vc9jNoHect3aWPx/i2CnkS+o+Qn4GPQZ/T
HdrzbfrbAB03j+tr5P5Kssni3Am5ENwf/U5A3gGvxvmJeVwZxZYHn4487jl8
n425HfP7C6oB3ZLuEexnhAFjmAKfAd0Obl8jTCp3aN9vLleBn47cJ20zwoeY
5xUPYz4Kuw7okuCpyOMnJuS9yuU6vg3BJgXeA123sGuWDe+t47wWc3vaUCam
RchN4IvS9ejuCPgw6Du+/Y48hwFz3z2qRxPOT6G/YN4D3dLzbgOoEbrXoDHQ
HehfmOc7aI7vQvDemNVblXplhMNl2I2CXwFvMfd11bw3+S5tVvXuQHD8ErrL
752yqVYdiT/fGVFsJfAW6JaU5xD4j+B496uvL5njQ5wYJ+tNuw+R262wJ837
7SH4F2HAnk2pLs3Cjf4YZ4Ni4Ju15rPAmWDvjKp/yEck7+FbPeRx87jaFdt9
87o+MM+1Xn1+zFzeEx5t0b/ZIOdME4851eUt6wfdG/PZT8huJzge7O0/Om9q
7hKaF8bDPmZMZZwPQLvB8Y9r9oaFGfPNaLZ4d1xxliPv1ZR6nnHNK7Y11XhC
szarPqnSHD3XzsippsOy4Xs3zTFMm8e9rH5L6z2+vR88buaXhO6c/JSVB3M+
pTe25GfnP0zKOh9I/qnzrrDLqbcbhVmd+pMzMaX6tprLvyL3sS8/zGFDfrin
2Me7wok7YEG9lJT/pOZuW32eE1ZL6vMb5j5n5Je1ySqeGs1Hn/Yk+3RSmG0q
X/Z4UXt1UXvjmnlNs6rdvGaetTuhHVqtfdymXXnE/FuB/whzzM9wvs3r3aV9
wlgYx4p2IHch65bW3ktpVxc0s/HKTot5joxzWngRq3rtRNr3qgcm9I+alg1z
yatHe7VvK+/kdfcQxkD/gA==
          "]], PolygonBox[CompressedData["
1:eJwtkTsvhEEUhme+wy9QSKyEJStCrZCsROXDiss2gm4rlVv4H5uIWyHsZoNO
0CiQrEI0QrESlVJINKLUeN6cLZ7Mey5zLjPZ0mpxJQkh5KAFdi2EzhjCHxyg
r6GbhDL2MHoa8uQdYs+gH4nVsFPOJ+w6DKDf8WXN7+huCR7wT2FX0ZewhB6B
bXQfsQx6ExrYr7CFvoHexHPy5jnKzcEdet98Vs2oWWehQO8jfHPoGixHr3GL
/uUcwh7kvMcehbXoPsU2sF+i76Tdxsx3Vc1Gs6d617E7zHfQLhewqFrwHL3G
Ojo1n+UYxtF7MB/9jb+p02M+i95Mb7cA58ROoIj+wd8ffQftoh7qlcHfij41
n0VvdoaehEr0Ny6gPxKvJZ9i+qO0WbMN/YVujz5TWX9n/lc71HwjNmE+u2bS
bFfmvXXnk7Ninqudq+Z/pr/Tm3ah/wGPW0rp
          "]]}]}}, {{}, 
      {GrayLevel[0], Thickness[0.001], Opacity[0.5], CapForm["Butt"], 
       LineBox[CompressedData["
1:eJwVzb1KwlEYwOFT0tRmm0Hxd/QOhAIdKvvgn7lZWxfgR9R11FQ29gG5txho
YEMFFQ01WDiHgkPhDfg0PPze854DJ9qvlipTIYSY9+kQ+kSJELqkeWBsl9MF
vlnkiEOa3PDizRcp8z3zLLNEmw7X/Hlzpb86p288mw+0To1LLniy75ExJ3nl
0TmrLRqcc8rI/kxnOWHofKwDvdUZdtlji002+HFf0jLrFFhjhyJ37j9ZNa+w
Tfz/v90HefMED+UrNw==
        "]]}, 
      {GrayLevel[0], Thickness[0.001], Opacity[0.5], CapForm["Butt"], 
       LineBox[CompressedData["
1:eJwNyjsoBWAYgOHfMTFRrkWxiNgsohhYLW4TBpvbMSgLhcUtDAcrFmYpGVzL
pRwcl8HthGIwGJSFsniGp/f7v+8v7hpoiqaEEKL8REIYSg3hWdu1g062vI/0
V18YNr/qiP7pmL7pqL7ruAY2mGSKCWaYZpNKdv091Qgl3HnvMWueo5seetm3
n9cP7dN+0rknjQU+3WK6xCLbVHFsH9cMSinjxO5cM/kyL+sqK+xQzZl9QrMo
J4cHsqkh7n6luVSQzyN51HLpfqOFHDLIOmsc8OR+wbW5gG9zUutImG+1iDYa
aaGZVpLuDVrPP+v4PeY=
        "]]}, 
      {GrayLevel[0], Thickness[0.01], Opacity[0.5], CapForm["Butt"], 
       LineBox[CompressedData["
1:eJwVzj1LwlEUwOFrhjVYfQaRaBQi62MILbpq9DLpXEND6uTkavYhKguyQS0i
GwPTWchFyNGxev7Dw+/cc5abKlUOy7EQQo7OSgiZeAh3WtA8S3NaP/Wec/MF
RUoc8Wh/qVM91hP+zCP91ap+65XWqXHLLl37N42xzZf3Mw3zTE/1jNXoRpw9
em7vmmCHdcaskWXg/qEb0f8oM7dr6gMdJt59huYkB+zzanejC23rj27pZvRf
nqhwTYsX939uLizu
        "]]}, 
      {GrayLevel[0], Thickness[0.001], Opacity[0.5], CapForm["Butt"], 
       LineBox[{409, 813, 814, 757, 937, 756, 720, 689, 887, 888, 863, 864, 
        762, 979, 761, 816, 695, 964, 765, 943, 868, 736, 893, 939, 938, 722, 
        804, 764, 940, 942, 941, 817, 834}]}, {}, {}}, {
      InsetBox["0.5`", {0.46153846153846145, 1.32}], 
      InsetBox["1", {0.9230769230769229, 2.64}], 
      InsetBox["1.5`", {1.3846153846153846, 3.9600000000000004}], 
      InsetBox["2", {1.8461538461538458, 5.28}]}}], {}},
  AspectRatio->1,
  AxesLabel->{None, None},
  AxesOrigin->{0., 1.},
  BaseStyle->{FontSize -> 16},
  DisplayFunction->Identity,
  Epilog->{
    InsetBox[
     FormBox[
      StyleBox[
      "\"\\!\\(\\*SubscriptBox[\\(\[Lambda]\\), \\(max\\)]\\)\"", 26, 
       StripOnInput -> False], TraditionalForm], {1.1, 5.5}]},
  Frame->True,
  FrameLabel->{{
     FormBox[
      StyleBox[
      "\"Fecundity in cargo-\\nfree hosts (\\!\\(\\*SubscriptBox[\\(b\\), \
\\(00\\)]\\))\"", {FontSize -> 20}, StripOnInput -> False], TraditionalForm], 
     None}, {
     FormBox[
      StyleBox[
      "\"Fecundity in cargo-\\nbearing hosts (\\!\\(\\*SubscriptBox[\\(b\\), \
\\(01\\)]\\))\"", {FontSize -> 20}, StripOnInput -> False], TraditionalForm], 
     FormBox[
      StyleBox[
      "\"(A) \[Alpha] = 0.2, \\!\\(\\*SubscriptBox[\\(x\\), \\(0\\)]\\) = \
0.05\"", {FontSize -> 20, 
        GrayLevel[0]}, StripOnInput -> False], TraditionalForm]}},
  FrameTicks->{{Automatic, Automatic}, {Automatic, Automatic}},
  GridLines->{None, None},
  GridLinesStyle->Directive[
    GrayLevel[0.5, 0.4]],
  LabelStyle->Directive[
    RGBColor[0, 0, 1], 16],
  Method->{
   "DefaultBoundaryStyle" -> Automatic, 
    "DefaultGraphicsInteraction" -> {
     "Version" -> 1.2, "TrackMousePosition" -> {True, False}, 
      "Effects" -> {
       "Highlight" -> {"ratio" -> 2}, "HighlightPoint" -> {"ratio" -> 2}, 
        "Droplines" -> {
         "freeformCursorMode" -> True, 
          "placement" -> {"x" -> "All", "y" -> "None"}}}}, "GridLinesInFront" -> 
    True},
  PlotRange->{{0, 2}, {1, 6}},
  PlotRangeClipping->True,
  PlotRangePadding->{{
     Scaled[0.02], 
     Scaled[0.02]}, {
     Scaled[0.02], 
     Scaled[0.02]}},
  Ticks->{Automatic, Automatic}]], "Output",
 CellChangeTimes->{
  3.777039203547501*^9, 3.7770392547338953`*^9, {3.777039336709416*^9, 
   3.777039356133504*^9}, 3.777039418686433*^9, {3.777039532894931*^9, 
   3.777039587305657*^9}, {3.777039693968285*^9, 3.777039703223716*^9}, {
   3.7770397568324833`*^9, 3.777039778761338*^9}, 3.7773011078846292`*^9, 
   3.777301295019994*^9, 3.777313394074853*^9, 3.777313432840343*^9, 
   3.77731349019051*^9, {3.777313524275174*^9, 3.777313601269519*^9}, 
   3.777313689147016*^9},
 CellLabel->"Out[34]=",ExpressionUUID->"7883ac37-7c74-4a17-8883-75242008f3ab"]
}, Open  ]]
}, Open  ]],

Cell[CellGroupData[{

Cell["\[Alpha]=0.4, x0=0.05", "Subsubsection",
 CellChangeTimes->{{3.772810167560754*^9, 3.772810199321007*^9}, 
   3.772825018109372*^9},ExpressionUUID->"03f1d76d-c800-4e1e-8c3d-\
84f5688c8641"],

Cell[CellGroupData[{

Cell[BoxData[
 RowBox[{"p2", " ", "=", " ", 
  RowBox[{"ContourPlot", "[", 
   RowBox[{
    RowBox[{"\[Lambda]max", "[", 
     RowBox[{"0.4", ",", "b1", ",", "b0", ",", "0.05"}], "]"}], ",", 
    RowBox[{"{", 
     RowBox[{"b1", ",", "0", ",", "2"}], "}"}], ",", 
    RowBox[{"{", 
     RowBox[{"b0", ",", "1", ",", "6"}], "}"}], ",", 
    RowBox[{"FrameLabel", " ", "\[Rule]", 
     RowBox[{"{", "\[IndentingNewLine]", 
      RowBox[{
       RowBox[{"{", 
        RowBox[{
         RowBox[{"Style", "[", 
          RowBox[{"\"\<\!\(\*SubscriptBox[\(b\), \(00\)]\)\>\"", ",", 
           RowBox[{"{", 
            RowBox[{"FontSize", "\[Rule]", "20"}], "}"}]}], "]"}], ",", 
         "None"}], "}"}], ",", 
       RowBox[{"{", 
        RowBox[{
        "\"\<\!\(\*SubscriptBox[\(b\), \(01\)]\)\>\"", ",", 
         "\[IndentingNewLine]", 
         RowBox[{"Style", "[", 
          RowBox[{
          "\"\<(B) \[Alpha] = 0.4, \!\(\*SubscriptBox[\(x\), \(0\)]\) = \
0.05\>\"", ",", 
           RowBox[{"{", 
            RowBox[{
             RowBox[{"FontSize", "\[Rule]", "20"}], ",", "Black"}], "}"}]}], 
          "]"}]}], "}"}]}], "\[IndentingNewLine]", "}"}]}], ",", 
    "\[IndentingNewLine]", 
    RowBox[{"Epilog", "\[Rule]", 
     RowBox[{"{", 
      RowBox[{"Text", "[", 
       RowBox[{
        RowBox[{"Style", "[", 
         RowBox[{
         "\"\<\!\(\*SubscriptBox[\(\[Lambda]\), \(max\)]\)\>\"", ",", "26"}], 
         "]"}], ",", 
        RowBox[{"{", 
         RowBox[{"1.", ",", "5.5"}], "}"}]}], "]"}], "}"}]}], ",", 
    "\[IndentingNewLine]", 
    RowBox[{"Contours", "\[Rule]", 
     RowBox[{"{", 
      RowBox[{"0.5", ",", "1.0", ",", "1.5", ",", "2.0"}], "}"}]}], ",", 
    "\[IndentingNewLine]", 
    RowBox[{"ContourStyle", "\[Rule]", 
     RowBox[{"{", 
      RowBox[{
       RowBox[{"Thickness", "[", "0.001", "]"}], ",", 
       RowBox[{"Thickness", "[", "0.01", "]"}], ",", 
       RowBox[{"Thickness", "[", "0.001", "]"}], ",", 
       RowBox[{"Thickness", "[", "0.001", "]"}]}], "}"}]}], ",", 
    RowBox[{"ContourLabels", "\[Rule]", 
     RowBox[{"(", 
      RowBox[{
       RowBox[{"Text", "[", 
        RowBox[{"#3", ",", 
         RowBox[{
          RowBox[{"Max", "[", 
           RowBox[{"x", "/.", 
            RowBox[{"Solve", "[", 
             RowBox[{
              RowBox[{"\[Lambda]max", "[", 
               RowBox[{"0.4", ",", 
                RowBox[{"x", "/", "3"}], ",", "x", ",", "0.05"}], "]"}], 
              "\[Equal]", "#3"}], "]"}]}], "]"}], 
          RowBox[{"{", 
           RowBox[{
            RowBox[{"1", "/", "3"}], ",", "1.08"}], "}"}]}]}], "]"}], "&"}], 
      ")"}]}], ",", "\[IndentingNewLine]", 
    RowBox[{"ContourShading", "\[Rule]", " ", 
     RowBox[{"{", 
      RowBox[{
       RowBox[{"RGBColor", "[", 
        RowBox[{".9", ",", "1", ",", ".8"}], "]"}], ",", 
       RowBox[{"RGBColor", "[", 
        RowBox[{".8", ",", ".95", ",", ".8"}], "]"}], ",", 
       RowBox[{"RGBColor", "[", 
        RowBox[{".8", ",", ".9", ",", ".8"}], "]"}], ",", 
       RowBox[{"RGBColor", "[", 
        RowBox[{".8", ",", ".85", ",", ".8"}], "]"}], ",", 
       RowBox[{"RGBColor", "[", 
        RowBox[{".8", ",", ".8", ",", ".8"}], "]"}]}], "}"}]}], ",", 
    RowBox[{"ColorFunctionScaling", "\[Rule]", "False"}], ",", 
    "\[IndentingNewLine]", 
    RowBox[{"BaseStyle", "\[Rule]", 
     RowBox[{"{", 
      RowBox[{"FontSize", " ", "\[Rule]", " ", "16"}], "}"}]}], ",", 
    RowBox[{"LabelStyle", "\[Rule]", 
     RowBox[{"Directive", "[", 
      RowBox[{"Blue", ",", "16"}], "]"}]}]}], "]"}]}]], "Input",
 CellChangeTimes->{{3.772809907677195*^9, 3.7728099535301647`*^9}, {
   3.7728100215747337`*^9, 3.772810045277142*^9}, {3.772810206914981*^9, 
   3.772810206977736*^9}, {3.772810540227091*^9, 3.772810540489916*^9}, {
   3.7728106469412003`*^9, 3.772810648468463*^9}, {3.7728108406679564`*^9, 
   3.772810840730866*^9}, {3.772811093492463*^9, 3.772811113661907*^9}, {
   3.772891368669421*^9, 3.7728913702561817`*^9}, {3.773588459904599*^9, 
   3.773588487837973*^9}, {3.773748430427248*^9, 3.773748536657012*^9}, 
   3.774118252314329*^9, 3.774118304298388*^9, {3.774122651617104*^9, 
   3.774122684833825*^9}, {3.774189209117525*^9, 3.7741892236863422`*^9}, {
   3.7741893478178*^9, 3.774189350152946*^9}, 3.7741894898006907`*^9, {
   3.776943842215679*^9, 3.7769438580085278`*^9}, {3.777039818515814*^9, 
   3.777039895016695*^9}, {3.777039928568697*^9, 3.777040042917495*^9}, {
   3.777301030186358*^9, 3.777301039166297*^9}, 3.777301253428697*^9, {
   3.777313616774382*^9, 3.777313630825171*^9}, {3.77731368131778*^9, 
   3.777313682059072*^9}},
 CellLabel->"In[33]:=",ExpressionUUID->"1c58547e-ecc9-4ab9-8fa9-c2880e097b58"],

Cell[BoxData[
 GraphicsBox[{GraphicsComplexBox[CompressedData["
1:eJx1mglczdn7x++9RcsVdRMZM2hsZckyxNieYxujadDYxzoYW3ZjzVAhY5cR
jfxQDJN1Jk2MiKwRSQlTltyiItW9Lfcmdf9Nt8/5vs6317+Xl17vnu/3fM/n
nPM85zmLy7SF3/2oUigU5RYKxX+/xZ9C2t1qaNW/ayRyMuf06Pn//ZPZtZzN
5jec06r/8I5zpem/nwLOQdXv6zm3/A93F3P+u7q8Us5Dqj9Yxvnf6vLLOftU
V7CCc40wJmPFgurnSrhekZM5Q69o13KGXjD0gqEXDL1g6AVDLxh6wdALhl4w
9MpY8azmPegVOZkz9Ip2LWfoBUMvGHrB0AuGXjD0gqEXDL1g6AVDr4wVrau/
o2DQK3IyZ+gV7VrO0AuGXjD0gqEXDL1g6AVDLxh6wdALhl4Z1/SvBdcrcjJn
sX8tuF6w2L8WTOxfCyb2rwUT+9eCif1rwcT+tWBi/1owsX8tmNi/FkzsX86K
X6u/W5frFTmZM/SKdi1n6AVDLxh6wdALhl4w9IKhFwy9YOgFQ6+MFZ7V5dhw
vSInc4Ze0a7lDL1g6AVDLxh6wdALhl4w9IKhFwy9YOiVsUJZ/X89rlfkZM7Q
K9q1nKEXDL1g6AVDLxh6wdALhl4w9IKhFwy9MlZcqC63PtcrcjJn6BXtWs7Q
C4ZeMPSCoRcMvWDoBUMvGHrB0AuGXhkrzlezPdcrcjJn6BXtWs7QC4ZeMPSC
oRcMvWDoBUMvGHrB0AuGXhkrzPXWcL0iJ3OGXtGu5Qy9YOgFQy8YesHQC4Ze
MPSCoRcMvWDolbGiuthoR65X5GTO0CvatZyhFwy9YOgFQy8YesHQC4ZeMPSC
oRcMvTJWfF1djhPXK3IyZ+gV7VrO0AuGXjD0gqEXDL1g6AVDLxh6wdALhl4Z
K8zfacT1ipzMGXpFu5Yz9IKhFwy9YOgFQy8YesHQC4ZeMPSCoVfGNT/OXK/I
yZyhV7RrOUMvWFwfOTNxfeTMxPWRMxPXR85MXB85M3F95MzE9ZEzE9dHzlyv
yBk18QxxI5IzWgJs1lMptzP5++bfjXl7gvG+nMX2i5StLys5i3ZJD8oz/w6v
ySd1NesbE2fYq5v1aGMGOxjtge+h/vLyxPqE16oPyhPthbL1i46XL68Pyqt+
fXeWrL0zatYHRr5ek9vF9epjbhfnV6xLn/P2qS621atabP5OMaE+0GMuL5M/
D7u8fmCUZ87/DPx5cf2dye2ov/i9BF7/edV/eM/ZHLd0nM3+Zaj1POoDO9j8
fm5Nfl7JnwfjeTDGJ1gcnyqG+oJFPSrZeFMxsX1VDPUBz6tpJzDqI5ZfWet5
cz5mye1gtJe5/a1q4lMRZ7wPxvtg6G1TXW9brhcMvWDoBUMvGHrBaH/RruP8
efXvj7LvVdaym8enHW8v8/iyZ7uqK/CBM54Ho37m3w68fmDUT7TrOKM9xedL
OKM+YHH8OMrGj6Ns/Djy9gSL48dRlm/r+f6P6B8FtfwD/gg98D9xvEmM5/G+
uD9kqLV/BH9Be4r7K4Za+x9yf5Pv94j+hB+VbL5WyeZrlWy+Vsnma5VsvpX8
Sdw/qeQMu7jfUFlrPwH+g/aVr7fl/ibfDxD9SaEAQ6/oj+kk2rUyf3nDGf0D
xvgAI5+Q+xfWt2D5+hH+JMZje9l+gbS+gz9gPJvrLa1/RP8p4Iz2BaM9wehP
0d+uyfwJP46y8eMoGz+OsvEDe4ws34iUzY+PatnF+TJSNh/G8PkX8UB8/hpn
PI/5E8+L+cAtbje3Rz4v39x+b2ueN/F8B2yOl9ivhj/oavRYs6+qC6qgPdXP
qWvGg9HcPn72Neuo1+Zy36N/C3l7mPsrr2b8fKTq7jVl19RPWdP/Bs5m/8F8
aMXLM79vUxPfKzmbx0t5zfhtwMur1uPhwJB/VJuPSutd6Ef5iH+wi/HFxNsH
dsy3sJu/X4ePFzG/jq7pH+Qz//L2QfwX89EEXh/0r5hfJtXKh9F+YPP3LGX7
ydJ4RfnwB9jN1U2t0Yv8LIUz5gO8j/GG98X9Zal+4n69qdb+MOIj7Oh/MOIt
5ne0r7i/oyeMT4x/xGMxPyzgjPqbv/eB+yv6V/R3Cz5/i/2fIJs/Hsvys8fc
jngJu7g/Z8ngjxhPyDfEeF4kmz8ieT4EFvdXE7gdLO6vPuZ2sLi/mcHtYNgR
z2EHw458AHaw3I54C8b8II43R86wi/mMI2dxfinidjDs5t/hfLyAxfXVSe6/
ZvtuGYfX8m/4B8Yj/AHjDfEa+YU4Hks5I57heTDGq5ifVJJ4flHJn0f8FeJj
tInXH/EN8QaMeCHGvwxePhj+jfUn4lH1n/l6U8nHB94Hi/Ehkz+P+QUM/0B8
i67pJ8xXyFcQT8TzVSs+fyC+gPE+2gPzHdoDjPYAQy8Y9QdjvgOL+bgVZzFf
zOPzG8aLOP994P4knr/Z8fnQXH49zuby6/P3kc+Zv1/G58+o6r9/4Iz6p9fM
76gfGPMnGP0BxvhEPghGvoj5HvO1kI94SOunVkJ+F1nLfzG/p9fMvyIn8PfB
eB/9K+YHSZwRD/E+GO9jPOB5+L9YXgZ/H4z3MX7wPPwFjP6Xz2+IL/Bn+fk+
/Av9B38Hw98Qb2FHeaI/xnD/312TT4jxIElmT+aM9gCL60cLMV+rsovxTb7/
YSU7r7auKa+IM/xZPE+N4f6H+oNRf9GezBn1F/07nTP6S3xfyxnxS4wnbzgj
PwfDX+Xnd/AfoX38JBbPyyQ7vgd/RP1Ef8jkdjH+ani8hh31BWP9BsZ4BSPf
EuOBTlaeXvZ8Eeea/FAh+tNV2fwbyVmcrwr5+gn+An8Hm5+/wZ/HeIAd8RLz
sXjfw8j9EfMz9Ij7XToev5F/IN8Di/cVivh4F/1TYvF8/y0vH/6C+UC8j2HH
13OYH8R80p6zOJ6KeDwW8xHkx7t5+4n7P0a+PwTG/CHmL++5v4v7uViHZfD2
Asvvq4j7nyU8f0Z7IN9EfIC/oX/hD+L6Aue/V7k+s78/5Izy0J54H+MH8yvy
P3F/toSvPzF+EJ/E9UWMrL2TZe2RxO2IT2J7/Pv/rAftZPFdup8h5vtJ3I7y
xXz+X9n7Wm5HfIQd8Qh2xEdxPL7j+TrGN/xfPF9z5PEGdvG8zZH7H+wYr/Lz
EMw/yH8QP9Gf4n5oWa38Hf6O8SjutxVx/xT3U+1k97PsmLhfU092PuAoOz90
5OWL+UcuzxfE+xR67n/y8SiehxTI1hP5PD8Q11sqWX+omLj/JOX74npayxnt
j/Ep+o9Kdh6q4vtP6C/k+/Bf5MNg9Cfil5iP2vB4Ie8f8f5QXq3+wPyI99H+
Yr7+UbYfoeT5I+IhWL4//0zQUcjLE/czFDz/lre3uF+RydsX7SXG93LePvBn
c3nFfP7DeBDnQwVfP+D7iA/i+du/3F8wXmxq4mMv01dfde4i3a81CeOpkJqd
GO715FMjt88o8WrWtdAkP09QHDvl5nN3v7T//zDoty+7n1PyePPT10fG+NZR
smZnPl53+590n/HL0/vr9fxV2o8y+l77bryy9n25bdFNZ/7QxYp/rywg9nCn
HDX33x35b3P2bpf217ss+77rvGIbZrCrn5I1sqLW/TKTz3enl+ql+1p3Hh/p
FOEj7WdbTd6U3cZK2s8uvuC1wGubdN8o/vzyiGBf6b5R2ea0s86zpftGC5sE
rXTy1jDXvYNLtWMLqOWT7S7ns4opS+27MWPJWwru8/ekuu9M1GphQqumehNp
9uzSvPNTsNFuczeEnS2lGS5TDxg8LNjY94M+++OIiX55aaEY+kHFlvXPjqbu
eprl8dYjSm3DnialT7NVxlHe2705MffUjOaNt7X+8iHNarTRyXBCzZqMGak7
l/Yv3Yx70qhBQFW+GzjgiLrTK+r/PHTun8PVLOT3COeYlRV0cc3Z4LGRatZo
/DHn95FGMm7etnLmHnu2pfvxhOFhb8gyJb5nuYeGJQUsCQ1NfkvDj3rWP+Ws
YanrS1vFF+bTzY6PP5te7MA6N87KGWg6S0kPuwzTrdPTjsHbS5MfRNGu+M4r
pi2X7j+Yx4ue+9/BOtt9J9bR0c37RQMPtLlDr0ZtnNW9tZ7mbXk4vXBgIu3v
3eeSr1FHwwIuJG4dYKT8tvW72le1Q5TVNX/nMgPNn2iYXdffSI5+N3yTSw1U
aN22oFeEkdRTRuqLr+XRJ3fqrRzkXEGhfjt9XvxhoKZvOh0asbCCGhtVmxPW
GGj0hbiYtkFV/bDd09Rf9zuNv//TEM/dKua55a/Ff52KJ8PMjU9dF6jY2lPe
oUaXxzStXmhI8ZcqFqKZd+3+1Zf04GacF8tTsjuz20yLdcuggMrjqtzXSlam
/82w4UEmtb6bNX1woJLFOnb0unW3ksreTnS1Dbdi33qeTf4hppL+tMr3fPvC
ioXMrdyg359J/aKGff2yQ1X/5FOq/80c+qmTcv65+7bs21GpyWWj31PkqJst
L422ZZ7dXtune+VTqHfw5M3dbNmwSzuv3t71kVIC5zZL9bFjVsXZb9v7faS+
YQHTJ2ywYzl7urnc6vCB/C+sGPBEY8+0Ay0PHfizKg9f/ebMtTQHtqVDwLL2
Vfnn3nWDBx2uit+j3n1+colXCTmllJy4PdyBhX7v9nPKcel8842Xst/4sdJ6
GOuflRty/m5hMFDUVJ1t52Dp/BLxfYj2nkugUzmVtyv2OnCv9nlm6Lgf9TNz
Kmk084pR6KXzzVeD+rccFJ1Ta/3824RNw9SLpfPLH6d+HRrsK62Hjz+zPKPx
ls4rtTPLGl13VLGxx9/cnRLyvNb5ZK5xw7HsUBXrOmSzdVxdaT381YaxbisG
S+eRmI8crjTLjNxch+9/lj/RNHHaYsMW636IGuAgnT/mLYntGzRDfv6opd6B
WQu2Mml92mzCFLcBJbbsYJ288ld939U6Lzz1qGtWSBM1ezd0TYZHXu3zQ1NQ
wjLXOXZ8/j51wfVy2CJ71vDm2eOfVEjnh7/kFzwvCK+9fp0ScupS3A179iKk
446Gf9Zej95WxrfXDZTywfJ9t5pfypXWkwPTD106d86B7bGOavZioXRe30/t
7pa38xF1sB8e22eejna3S1njufcRGdwGW3r46Ojy4fzLBbsLKL7VYptr04to
/saJDV0icsnde+frhaRgffe9nDGGGanz2Qfne5yzZ22jlnuPPZpFLtf7t/Kr
qg/mL2XNeFx6a9y4/lPeU0Pvlst7pJdTeOCW/PKZ2XThwhSrgFwF+35FxPtN
/QzUNdUx162+kp1e4PKJu7OB7q7NWd8gSsnWVjj7/aEvJsvAv26ExtVlLZXD
Bv26vpDOOwZOtr1jwwb0Tvpy6plCcjR9+2zEBRu2VDnZZXG3Skrx/3vO9jgb
Nsj6Fztdw0pq/PDep2c+tWWPJxXtvb2inH5aOyBMlVOfvco+u3qavYE0vdhf
gR/t2bLls0blTtWS20F9/d0jpPOylI+5i8ZXmuictcaYcsPEx2PI904NWv9j
omvDWp8OGqdizdd+WjFrvInnd2Mc1gRXDjAR69XqvnZiHVae8WyMp6uJ1o4a
ctc+VzovG6JJ79Rwtp7qvPD9LCTyAj0+0jG38wI9hZ98FF/Y4ClF3er97uFV
6b6Q44k7HjaOeup3fbLhoNsNcjk1aMWQwXrqMOdktxNnkijk6bg+r9J09IuF
je+69yaKsbx9d06EglHvrjOf3zNRg7uxVxpeVTI7Z+2uO6tMlOA88s1qJ0t2
w6bn4cJlJspf5bIuzV1aL32SmJRp7S3dtyhbEnriu3M6GlJya7rFBun8t6jP
rVD3KVXxeaXf3AYtdBTYdumIHVEF5DLFJ7T5z3ryH9Ooz4vH0vnY+0Wnor6w
NdG+2TsaHFhflzWak5ZSr5F03nU/tfXqbn2MPN5Zv/zt25MeRvJu+szYZEYR
NT08ynVmCyO1+ibT+tmPJfRwSUmbGVvzef71KDZ3iMvofJr12ntZi3FlfL+k
/7UTLb22SfeZlvlNSm84W7rPdNAluv3i7ir26stO/bs3kM6nWuUOzv+1oIRe
9NsxdtTn0vlUUN+Kz736W/P92aK0shNWaWpe/szAlt2n/qPm5Re5j9w4JAj7
bxkUdDm30/PJau7ftxZ5d979mZrH1/2LL29JuCndJ5qrHGnp31o6H2o3Z5r2
vUm6rxOd7KOekyTd1yn7e2+/XXz/OJyCMtfM89qmpz+9r1smzztGXbS5bkd/
0ZPX6enP12hXU2DxX2t7hOjp6cpdYQHGA7RnwuUSn516Crz/zafZ36Tx+Qb5
rfuNNpsK5heSqkdBnT4jjLTV5nH9vfGF9K1OExP4Lp/udXxpsbTKz9pbvvZR
vM6nSTsWndzc2UDWJ7ultjVK99WOf57odC7FQAF2uqDSyg90pPvdmQX7pPtp
8/d+mJ8YZ6Db/Xzju9p8pB0jXRL2rTBQl0zDje0PTGS0bHTgq4f/oyYL6v3Q
KFjFwl46Hrjx5U3qfXqT8rdlKtaj7uuAlb1TaEN0594Xv1Hx9j8d/vhmeK6S
bRlb9/zQjFeUTqUeK2Kl9cRA/3YfN85VMvcZ6z2PvdRSv5D0vPwwJdu32kFx
Pek1OfsnPS7qqWTjtB7t3CJe02vXJq7BTMmcciLv5PqUUtakjOtNyyxYnMue
5XvGlNLtYQFtJne3ZLdO3yqw9tdT/LEhj6JeWLMRmVH5fuV6er6576vEYGs2
dFHKj8dvSvfTVvSnuIT1lVTxvctjq/PW7EDk2o3F95ZSuMv4RMpWM+2gRVYR
y/6kTfXbjl+dXpW/lDxPNp29TuOu5Fx+f1vNijM3pW2IvUN2jZ91OnxJzXbV
O93VuDKFAm5nPLcLU7OzR2hSi+2p9HKEKWXTPjUb02tnl5A+z+ldoFPw+IVq
NuJ8b+trLV7QNxG7w/vMVTO3VbF7d32dSXUOTjie10XNWqq3bjsyO5u2qFvc
3fJWuu921GJFK8uhtmzsq7yI7OXvKCQx4MiWbbbsUd/u6+54FFDCTseGmxra
siKVk3fgTul+2/KEMWeCbD/SYXuH6fFdpPObkuiDvw+ra8/yY1yc3Cs+0KRZ
F884z27A/Fe5b/F5+oGyG1+cF7ijAUuePSppQItsqsrDP4R9UZU/u50ucriU
Q3kpv65Y46phX/xxX/tXhzxq41befLmdhrU95XJ1WlYe3dto+2yylYbt217/
8/W+hXTkh/Qmvi8d2G/bNvd4XpVHu21J2/rsjLSe7vVPc797fR3YF14/PdiS
WUy9rW428ZtSlb896tnEc1kp7bH7oWxgUwe2cnDG2pZdS8k0PDhutat0npMW
/UeXhF81bBgr8j666hCds2x0+tE+DVsWVafRIpvfaXVm0IOkvVX+rnOKGbHr
ctU6cdZXPXdqWAuPiI1s+T804PXdiOxd0nnPnFn3VGyDhuW794xz879JPzws
KtuwWcOetUscf3Z0PAWEznGts0nD4ka18zSWJJG6ZPvPLddq2J3y919fZolU
4vZEE+Yvnf9snNhzc68lGuYVYGy6f00K9dh6r8B9lYblVLrNsLuVStrn3Q75
/qRhF6e7hieEptHOst4jdXM07MD5/Xa5j55QM+snT5ovks6Dtpd7+TSapGG9
rtc5nOH6jPzfKJpMn6lhyyetmVNv5Usy/n0/bNpkDXO+6/DkXUctPV101+tY
1XpOWRB4wqJPBg0Y/uv51xM0LHzWubAyZS79vONdTMQaBT+vG3vjTH6/Gwp2
dnOBNmGsdJ6D/Vu35IMtFZ8p2LYbs31/VP5Dfis9ND8GqljqlZcxOqdYuqjv
+CjaX8V2dG+duEh7n+6dzLPrO03FjrpfZNFfPKS0U2tWRY5RsZnb6rt3XPWE
9pVR6jddVGzOie25L9umU5bF3vYpTir2ekGrPXM/ltKa/qEN+7hJ5zmbgpNe
fjveisUlni+7XFD7fMfj4CfbtitsWN0hPeIGniui3x/otyXYSec7+S5Zq39a
a8M65y39vvegKJrzx8Se055K5zu6gE/mrburZmH9j6xIG3qfvgvft3D/39L5
jkfrEY3nHlOz20EPU4NGP6VLDUdGP9osne8EpoYPObRKzXpZz7rAnF/Ri/1X
tj0ZoWYrm08ZbRchnffs1xoGNp34muzvdFk5z17NKkM+7/7Y9Q01Sfw9NVup
ZhOjm2uy5uXSOeo0YM0VW2YceKXP7ADpfAf7L87DOubMpfps0Nzrdb95Y6CW
u5xCJyZI5zshaYNe5GZL5znzvZ5mrele1f8/+725F5BFZXsyY78dpOH7Pdqp
+b+d8NSws4NffbUvPJcCOlSqrrtI9+1SF517cMdRw85cbN/7+6v5dP9gQ32H
UgdmaOA58uF+6bxm5xjf/q6+Onq4Pv7lzHgHNubKJuufbfQ0x/VkmsNFB9bO
/tPVjRYUUSm7kr1ht3Rec7x6fa1hsc80UzIjrtLgFWljIsbrycWYcnjFulja
uNQi5PhU6fxm7Mn+24N9pfOb/MWH0rRV+XjYX0PbpTQx0sbGC8f6GErok7Mj
J9pN09GI5c1d5i22YX8Gb93DJhRTM98z/9gvsWKXI0123rPe0Z7AjhuG7rBl
37nfbxNhW0FrD95Rrdxbj+1I+udUu6nFdLviRJPSJQ7MLWZ90f6w9/RL4ukB
bUaW0+zOhyZ9vaqEEne0j+3wsQ4LVE4yRqdX0G3jq6AJV22ZPD+oNd/K6iv/
3v8B9o5/qw==
    "], {{
      {RGBColor[0.9, 1, 0.8], EdgeForm[None], 
       GraphicsGroupBox[{PolygonBox[CompressedData["
1:eJw1UUsOAVEQfN7buoQTWLmGz/gESzsbVsy4h50EicGRGFcYyST+S1W6LCrd
012vurqnMppGE++cqwIBOJScS4EykKCxR9wCZ2CJ7wKcp7d+Aw/GyB+o4dPF
yHdIYqCrnNr9YDoDxHkwrRjxWLI65/a8zVkDd+QrxDoaLWCD/OWNk4jX9jaP
s34zvc3ayzc1ucdR+h9nXumT3jredN/Si7QLedyxFuwWQ9WX2pNxrDtE3vTT
vx/EHPVM9yKHtUT1Qj6Yt8A/qTcLlt90s6a06I8+eRN64bxUu7a1L+9ELeqs
pBfrBj3dgRpd8emf3rgLuSf5XIB44btg9UI+d/qX9HIN5i2X30y8LwH9UJU=

          "]], 
         PolygonBox[{{1006, 594, 422, 821}, {845, 375, 592, 1004}, {756, 244, 
          472, 886}, {1005, 593, 411, 755}, {1003, 592, 419, 855}, {846, 411, 
          375, 845}, {758, 415, 414, 848}, {850, 416, 421, 856}, {847, 268, 
          474, 889}, {820, 423, 594, 1006}, {884, 473, 471, 885}, {848, 414, 
          416, 759}, {858, 422, 268, 757}, {887, 472, 473, 884}, {855, 419, 
          415, 849}, {857, 421, 423, 820}, {754, 471, 593, 1005}}]}]}, 
      {RGBColor[0.8, 0.95, 0.8], EdgeForm[None], 
       GraphicsGroupBox[{PolygonBox[CompressedData["
1:eJxFlktv1VUUxf/nnNJbSjQtty1VMYU+pkJ9kagDDCMHUsoEH4zwMWiNTgTS
XqEVDPj4BoRObAf2O7QTE6tQY2IIjBgVBlWKA+pjILfXtdy/poOdvf/n7HPO
fqy17z145pOTH+eqqm5IiiSlqlqTrksmtTEh6ZP9oTaf0t4N6UXpAa0/KV2T
9Gp/WLJbdoekKft7+Q3Lp196Qfq7FP7zOb5tX5aMyK5Lr0rflCxJRqt467D0
Bem90gcl11PEV0mOS/ZJDunzhHQ//uMpzvqO90v4/CD9omRK9tsl/Po5OyN9
UTItKZKtKvJ/LGmvIjfH/K2kJvuDEmd/lD4m3Z2iPj0l7Pekt3K86/e/kryg
/Vta+1L2H35H+mEK+/kq7p6nzhsp9rw+VEV9XdvfpNdZf5Di2/Y69ig98Hmf
8x22/bZrPESd3YcFcunlbb87q/UnqPWlFLm5R60c+TrvCgwYC0O8Pej6lzj7
d454O8HEVImejZXAxZ60s2+7hzp3YjtGY8YxDxKzbcftb+fXkH1bck/2Od17
X/pP8LVIzN6/g8+nJezzJXrrHu+S/llnOqRf0fpnWjvqXrK/WYVPu31TxHiW
e3xfLtGDKz4ruSu7USKnDnLZ4rzP7iHnGvEdAzMtSRv+zsNxd0k/UwLTX5Tg
Ugc9td6N/9MlOHC5BOaMvTMl3nPM7WDmd7AxXiLHUyV61gRfb6So7wj99Jpx
5Rjvgm/XfgMc1sCM7x+Fl77PnDrA9wZn3DtzzFx4DnsAvxbzoondZOZ0UjPj
ZyUH372+SW/MTWPtdbDaBmd78Mn6buPsco5ZsYXfGvsJnzXerhNLi3vaObOL
eZg5OwIWXYcFOOt6LMIr48n1HqfmR+GUcXWzxPp+6b90bk72O/DpBLPrrRJ5
nZT+J8dZc+sWtXxN9lVmx9eeJcw0zzbn6pydi+fZDO/+qrUx2Zfk86bkmuzj
JXw+TzFfZ7G7qe0stvvkfffU+xdZn8Y+AB/9lteWmOGD1c697pFjW807+6vE
6dpepxfOu8L/oxy/PcbewxI8fqTvzRy21+Y46zPGo/FiTM7z29IHBx/T05/g
lLk1wSzphVM1cO9aznHnHeaIeXkK7jyQ/iYFZ4wFz41rzA7n5jo5fufYhBeu
izHfRV8uULcmfnVqO8veADwxX3y337hHLw6z11cihn0l3hxlz7zb/t3w7Bxk
5je4p5uar8ALz3XPkG2OjsHTdfDr+P/NkfOrJTjUgjfL9HMvdWgQ5wYYM9Y8
W82JX9y3HL8rL2vtJXBr/Jpbm9zpXJbAj/tvHLjO7/Kf47T0CnPP8+//OZeC
p66H/0/UqeE0dXaey8S5Hw4+CwYmud84m+R3sAGWu8DkFHi4TY5en8F2PY+U
ePd+jv9EznEbfxPgcpVZ5F4Ps+53/wOb9ejV
          "]], PolygonBox[CompressedData["
1:eJwtkbsuRFEUhvc+S6GREIIpZCKMByAoKMhUGsxUbtXUQuUyoZpx9wbCA3gM
EtfQKFQ607gWZCgk+P6sKb6c/1+XfdZeu7OwmF9IQgg9UAdzFsJxDKEefUNi
Az+JT0FAl2AC3Qa/5Ffw9+gK6WV0FeaJNxFrQVfQZfQYtOLLMI5uhz9yzfhM
8B71fvB9DH7mEn4I9qPXqHYP3vB9+F2dBQfRez7pzeNH8Q3wjb8w/5fucCkN
3cS74AQ9bH6WYqfmMeUykEJvwhO9L5Cgb4ln0SX9E91ILJ34zmbRZ+a70R3P
0QPmtela7Vfis41ADt8BOfQzRPSV+a4VuzafIVPb4aB2D4foI6gSXzV/N8WK
6DV4iD6jZt0yn72Xmjv8jHlvEfqVM59FO3xFF8zfTmes6y7mb6c3+KF/2rxX
O55CG7xHf5Nt8zvoLtqZdqd/6t+q2cH/A/QOSaM=
          "]]}]}, 
      {RGBColor[0.8, 0.9, 0.8], EdgeForm[None], 
       GraphicsGroupBox[{PolygonBox[CompressedData["
1:eJxNV0lsllUU/b93E7W6EJUIFKoMsX9bNiZAi1Eo/JaSEC1QygLovBEX/EWW
ytRWUBFNHOoUXYKAZQUqQgJUnJEQMYpikKGocUioCxSVwXN6DgmLm/v+9933
3n33nnvu+yd0djUWUy6Xm5HlcgF9ED8GINMwboC0Qlog8yFt/j0XtnthMxJ6
AX63+9vf+N0CyUP+hCyBTIK0JdkshFzC7w7oRshDkGbIMshfmG+FlEP+gbRD
KiHrsHYt5D2MH7YvXPMO5j6EFDDuhz6UNHeR50EqIGMz2cyGTTf0esgezE2E
dGJuEeSF0Nkvhvzltyb7ye+0o//0l3532C/e9xjnMd4YigPP5x3nYG4E5BaM
R4bidSF0J/rFGB6y/1yzNSme5TnFjzFodlwXOG607/ddmLAdkBWQGuw7D/Zj
Qvdm7Bmju/C7CePD0L2w6+EZmc4reM/3M8V1Bsb7Mn2vxfinTN84X4v1i6HH
Q7dgbWtSTrn3BkgZ4wTZDBmXKU5tjgNzx31m5pQ7xp6YqoCMhoyBrIHNbsyP
wviDTDa03wTdB6nLhJNr+f85k91M4/DdTHF7DPs0Q+oZtyQfmC/mdKPzSlxv
N7Y5Jta3Of5vG8/M+YOQOshOx7zLNgcgW5Lwwe9zIINJvh9xbBgjxot+0B/a
zEDspjOHofMHfO4B71tu2xbv/Z99GQX7QqZY3Eosh+L8QGiuzvOrkzRjynsU
vX6v9+d4u8+sc70QB8QWMcT7ToXkITWQashZrDlDrOe0xxbHrehYcdzj2JAb
+D3vtdW+/xzvl3fOC677hc4n80qMrTc2Gxz7RbZb63pl3omzeu/XZj6i/+eN
P9b6LseA55VCbs6pBleHMNYZilOJ8TcRv5fi9xD0Msd6RAiXJV7PGNTY/7ZQ
XV+EX3e4ru8PnU/s836McbXv3mLc816N9pH1S9upvmurv/M+O4xP5uSw6/du
6JVJWGSsT2byhT6y/ha7BktgdxX6LWOtzH4TL/Ou84+a5xaMHWL3S/IJOSfE
SWNtS6w0OR+rkmpsvLG0wxj4A/o+yHchDDf57p2wq8rEYSt8L+73UqhPvAx9
lPXKfhD6ts31whiXOnclvivzdQnfB/FtfSgW/cbw1SRe6A3N7TRP1huLNV5f
YWxcSeK4HjY8yC8YPwn9TAhPm6CfCsUhQjgotR+7jTPW7AZ8K8U4g3411Lde
g+5Lyhm/tRszxE5fqD+9Av1cqEc+H+JA1jD3/TFTjnkeuW23z/oCdpNh8zl0
JXRVEldz3RpzEDmcNrNywg3xMzPEl5W255n3JvHiZ97rU3N7s7nrI/w+h+/d
IY7a7/pnjfa43lm/rE/i+4JrgTUxzngjvrvcd2aZkycbD4+GeshR6DzmK5L4
/KTvT85ZHsLaI+5fvBv3+SG0Tx76eAh7xCD7MsfDvRkyLakXEl+nHM9T3p/j
8hBG3zAepyb13gr7Uemcc8y83xM64/VQT8vbZ66ZktSzvwqNf026G+84CXq2
eWaia7nP+CTvdTsvZa7lenPpQdcX58Z7foJjstz5Gu7DOfW3pe5xY82HrN+n
Q7xzzJy91XsedD5ZG+RX+tFgvl3ne+1xfjnmfTnPnNP3RvPYXq+l/+QP9qSC
faIv5A32oLnGcKPXsy7Oh3JDDuBbh/Fb5tqvd47uDOHoXBKGu90PuowBYmHA
75/RIaz1Gm/kXua/2XXRa/yydxAjreZevsdoe8Q19EQIo1W2LYbG34fqgDVK
Dnk89M67zT2FvZhcxfquTsLg1yEc/gb5BuMa6N+T6pL5Jk/vNFcwnozLSvs/
3/VDfiu6JzAWJ5LepLNCfLzKNdtsfh5+q2UaEzOZOaosxBnkulr3nhXmZL5L
6Rtj0eC88vxux73WvLfG90/ek/zHt0XRvq10j6L/x+0L34+s/Q7X/7X3yijn
p8U5Yk7anRfyEzF97f/DkuswRZzz/kOuqW+9b6e55YTrmvXNHlU05pmTac4L
z+Pbg9y1y/6Mds47nPfpSTGhT1vMgcPvGPca1sVp6AlJXEH+mGIOucGYIXZu
N86J9xuNW+J3m2ucNciee8gYGOF3SLXxRv5l7bC3TLc/n5g3P4a+nOm/CmMy
/D8rKQ4dHnewrkO+/pvEf6fNb5sxP4Txs6E47PdZ3PNKprXsnWeM1UqPyZF8
H57zPN9qBWOq273jcpLtWdsMesw9GLNBj8lvQ+Y4vl8u+y6XPKYPb4b8uSnE
KfzGM8e49skB5I9Wcwgxvs+4JabbXOP/A6T2lDI=
          "]], PolygonBox[CompressedData["
1:eJwtlMlvjWEUxr/7HTHsRFCpIb1puKobiaKGSkmQWFiUbpBGW0PMiaU5hqJK
YqjZP2BNROzMRCRVWrcLRGteGBbVouX3eLp4cn/nPe/7veec95ybrdtWtTVN
kmQpGoQuRZL0ZZLkLxoGN6AquBCl8Fp0E36vPRysxV4ED0er4Z7UvBDtwJ6D
FsMj0W98a7BvwO9QP3YxdjFcA3+HZ6AF2AXE0slaJXYdvIK1+fD4cCyVrI2D
N6JJ2NPY2wI/1zfgHtaa4U+pfWXoGfYFVItvChoMt6X+dgP6CG9iLQdPh1vD
Z3T2J2un4c+pfbpDd21Gk/HNxH4RjkmxlWI/hp+iqcqNPcfhR2HfLex18JfU
Z8tRG/ZF5YuvFA1RPqxXw4dUc/glqoG70Un8q9DVjGu2Ej4bzl0xKbYz4diV
k3I7j3rhErQFnoeWw+XEXAEXoWp4O/d0w6fCd6nGqvWVcG/oTTrYcyKcm95w
A/xD9VVf4M8rXuxZqWs+MfxNfbsIOwvvD/dCBftbWG/E/oo9Fh0O94R6QzG1
85sPv51q1AFHeK969Ai8F72FO9Ef9t8J59aFfReei5rgZagVf19qn87o7Ppw
bN9QE/wL/xv4Fdqtu3Q/ayXoIfwgzJoJzUah+gE7h+6H30xvpxpPwL4X9mkG
NAvqOfWeekS9Mhs1ZvymT1grCM9OGTmMho+FY1NPqDeGYvdnPLOa3fxA7bV2
GXsUyg7ksCecs3JXjY+Ge0C9oDdqD/egelE9ck69iK7B11F9uAaqxWvUy76D
2B8yrolqkwv3rnpAvXAg/F+hmqg2XalzWaKZ0XxgN2ecs3LfGZ593bkrfIfu
0n/MiHAMiuX/fwq8L/zWylG5jgl/W298OzxjmjXFmMD/ANoRoPY=
          "]]}]}, 
      {RGBColor[0.8, 0.85, 0.8], EdgeForm[None], 
       GraphicsGroupBox[{PolygonBox[CompressedData["
1:eJxNmGlwl1cVxt/3Xqp1BOrUYp0xhDLiBgkdaqVCxEILlFD6xaUkMnZcsmBZ
KkudkVBIgUgChM1qAqFVcJfaxsqiBrppG2LRccHuitbpakdpWqxUnfH59TxM
+uHk3P9973Luuc95zrkZ+7kbPrY0FUXxy7IosvTv9Od+ta+Xnq4Pl0sm6Xej
9HZ9v1nyZUmHpF1yofp3SW+SzFJ7puRSjX+X9G71bZa0WDPmrerfIb1Oskay
VdIpWS3Z4nGtRey1TXKTv/NtrfuY82ats0j7fEhyrtpLpCdLVnkf7LuvDFuv
l3xKY+7R7+Vqf0XtB8qwa5nPxJ4rJRsk6yW7OZdkBX3Sv/DajZIbPbZIMZ7f
DfpeXcZ6TZIvuf9V+bFR/R+QnlhGf7PkOc39vPTDaPVXSb6o3/P9nTXOSE5J
zpOM0fe50jWSWkm9pE4yx5p5oyVPSyolRzX+iORatRdIj5M0FPG7yecYW8Y6
rFshqZJMkLzodUZK3lHGnnyb6rG1/v6M96rTGeZLxhfhr/W+38EyzvK6nWqf
X8aYEba1wuuM9l7DU+Bjp9qnffYXLac89sdaoxd8gY0ca76W4vtp+6radld5
3hnbukF915TxrVNytaQSu7zOmRR9oyRTisDKOuPjVn3bkwKD7dL9ZWB2o3RT
GXeLj+fb5+Cg2ngDI8QQfllYxNhm+7/Od/DpHO3rpJ+T3KD2JTkwDbbBPFgH
88RDrWyYY9x/uIzxxMxl0kvLiJOeHLg6V/pKje14w3xilJg6lGLMsmJo/jbH
2WTvuzxH/7M5fHeNMVGp31fhW63xhxwcskj6G5LMXUr/UfKg+hdLPyI5xnmk
/5XDVxdJH0jhOzC51T7k98Xqf8U+Ont+bL9T/XekwP6fjZdZOezAnhMpfDDZ
Z4GT4CPOC1/BMXDTEvMHa5+j/oVl3NXLOe70CXPMpd73Tz4X59si/VAZHLZJ
7YEyuKoXf6bAFX4aY191gQv/5q4u8339xfz5U615Xgre6gYvKeKWmL3ccfE6
fsrAEnY+pb4e6dmaO68MfHM/J1Os8RP1/9U8fDTH/mPNI0+qvw3fqH+aOQj+
ebvndhinTeYsMNJgnDAGjsXuPTnmPqa+/dJ7fe7RjsOznFJj/rg62wbpYSn8
vsF4I7Zai5i/1776RI72x6XLFP5vc0zBwTf6DPQ9KT0lB87/6XzV6vgdYQyD
5Ykp4r/SXDLCXMT6cDrn7U9h91T7gjwC/+OP5DHDPJ69O6V/xd2q/VoZ7aVF
YGLAOLlWe+9T+5N5KC+ezXurPXaT9+HbKPMlXARG19hHnR7L771nz679R+bg
ghVoSbva/zCGO4xjMLXV8bU5BXbhMvB5uzHaor5VKXzTkYLvyJe3peBBcA8X
LrN/uzwWHzJ/n3GGT7Y4NhrNkfDfXWXwOBy+0PFyxPvSPxxeTZGnybvHy9gT
315nnpyXg5vhV3JOfYo8dL5xuq0M/iUvVRiDYJK7HmlcVhRDOEWTy2bkmDs9
R+4gb5B3iK39xnZbipqA+oL7H2YMk1fhfnLxetu10vhbZlupKRrdz/1xLu70
Pz4nZ4TbwB15Fi68u4x1P5JiHGPgWnyzCPzkyPfNObBZGp/4ln44cZ65gbPy
DbuJnWbbW+e+0njuS8Gzld7/qG3g7Pd737c4v5BnwCz2tPjusG9xEXzVbs7a
rnGnpc8x13UVUUOuzYH1/6XAyUZjZUeO2u1R9X81x56/l/5ajrVP5IhL7oH9
sYs2c14uYy/w1qP595pLuzRnifTD0lNTxOpSxztxRrzNddzX2FdN9hO5iHXr
veZu15T1vqu5xVBNxm8wPcf+JXaOm2PJgcQcdgx6TeyEMwZsD7F5zG24gfE3
mReIRfqIzQe9zks5YvvdOXCGXeBvQYrat9r7DNpeYugVt6ntiaUdxi92YzM+
Yx3qVLDSaF/8N8V9cW+dOb7/JsdarI8PiOMnHMurcrT/naLGIkap3QadO96X
w7+D9sM4Y439Tjinb85xHxMcu2PMVfj8R/r2NrhD+pvOK/ukxzuPk8/vklyg
/kM5bGsxZ/0gR915u/QXcpx5a44aBf9356hd8PPXc7yLwNlO8phrGGqZRa5/
bskRNwOuUYj3A455aq3DyRjwmClu9zvmiadDHjPgGGQMutfxCPceMv+CwYNv
2Id2g314wO0qz51jbjnmvZpS5Ivtjl04bZH3PWb7D5vzsQeeYu/WYmitWnMY
Y9Yaw53mfPgbLljs2GwzZz7gb4uNZfLLanPaRnP+fbaHuGbt22zDcech9jzo
GGww1+KDlcY+/fQdtF92mQN6HLPkrO4UOajO7fk+L77d47V7vH6v5zCecV3O
K/321RRjk9/jbfNhr0PtRg230/ZP81lqUnA6fA4/Moa88R5z06PSV6R4h/P9
pH7PIJalK1LUtNR/YB8+7TY/cofPe8/p3pexzKEWpG+G+7mvGtvwrRzv6m/n
4Fbu54UUXAnH/F3t7+R4b3+XsTny0W7pH0pGYAdxIHkv9yj9phwcuytHzUU/
byxijvFwzuM5bHhM+uc5bKRuvSfH+ahz4Y+LUvAJ/FRlPKOrHRfUpRfYD/RN
dD99fKNePZhDU3dTg/EeoObCpj6PJ9b6fKdb7LvN5ji4jrf7/hz+4/3xW7Uv
kR5n/phkzIzK8e5tlT6e4z3za+mXpOdKnsmx/zttG/pC3xH2cza4j7vljsmX
5DT2gieJjzbHbIfHkU97c/jgpM/G2Tsc48QdOQQ+uNM+JP7IJUvsz4XetzkF
R+xw/mn3GP6XQZ6+MkfuYMx28wlz4JR1zis3u7/R61BHsD53SB6oc7x0O6aI
LWrVq1LUq09pj9lqX5zjHmYa88QweY374B3HW5i3HO8+fMvb7+kcbfwNZnkz
M/ZvOcafSrHGAq9T7TWXmxPqHe8rXFc/D7c715BzDjinkFt+luP+Dkuv8b1z
/33GO1giZ9LPeam19zmH3VJGfTnPtdIVjve7HedHnH/gSmLykRS5npw/IUeN
VZXDh3W2GR6Bd7gH3mbkWfLtePMXXPV4ilr51hxjh/uO3u/7fdV8wP8OeEPA
gbwLqKF5N1CjUJ9MyuH370lPc5x/NIcv8Emfcynj++1H/PnBHHmCN8IaY4x1
qXNeyIH3O3L8H4Q38/eln03xVqnN4Rf8c6/0Z3K8Kz7rNTfZtoe8PvyG7S3m
ELAFlohvsDbLeMPPxAK+pm+28TbTY2izXqfX/D88H3sh
          "]], PolygonBox[CompressedData["
1:eJwtlGdsT2EUxu//ntpbSCRE1Q6tGrGVtkJrfLKlEVvN4qsPQkIQWlqldrS2
NjYxYgQRMYKIvfdWCRIxEr8n5354cn/P+95x7ntGwoTZQ3LCIAimojh0yoKg
AQsb4JNwCYrDL8YXw2WoOr4AXwo/gqfEgmAJ+gKXszaaa118XXgD+gP3Yq2l
ucQ90UN4DurMfib+FfwtdB6AXptLXBntgDuhbtyfjf+h+1EWnMRaU7gOaoJ/
hJ8Hn0ON8BuJ9yx8By5jrwi9g9+gRXAhymB/PfoN92C9BVyAzuOn83w+vB1V
Cj1mxT4WHYQPoXHwYbSOe+txzxF4HyrC18bvh6uiMDqzNvATOJ/9Glz34o8r
hsBzcAJ+bH72hn8CVzPnGNqiXKAKoedoKzzePJaGPHODtVrm71bO9sALUCb7
9dFf1trjM7guw3eH26F0/FJ8N3gwGgUnoEHwTvNcdMHPhfuZ10Iaa8/g56hv
6Ge0DU4y30tFT+Fk1B/uh16IzXOjtZeqJ5QCX+P9s+EH5rVyBZ8D34UnBp5z
5f4tGgjnsN9BtWKe23jVlGoBjYTzUB/4Heqqd6P35t/Qt1SjleBENDXmZ6qz
jUM/8MmKCS6Pzkr/qH9NRSvxk9BD1hbiB8Et4Yt6FzoT8xgSzGs2O8q5cr/Z
/NlEVMU8ZsVejIbB182/rRyMUa7RT/g7Wml+Jjob1WxFuBBdhGfw/tXwv9Bz
rZgUm85cZ58R5f4j15mBP3Mb/wk/C38Jfwf/WWeLv4y/h/8V9ZZqXrWfpx6L
eU5y4Q+hf1s9cwv/NaolnWlb9VY0G1SD881rQrWhmlPtXTA/u1z2U8x7Wr2t
M05TbaHJMZ9X6eYzR7NHa63xp81nl3r+DLzbPNeaGTXNa1a1q5p5Aw9HJTGf
CZoN6hn1zuholsWrJzRf0FW4OeoYeg5WwUPNc1WKboYek2LTPTfh5eov/Gn2
V8A3UIfQz2wavMu8dlWTNTQ7zM9aOSjSbDGfHZopB9R75rUyEW1S7Zv3pv5h
BHzMfPZohhw1j1mxK4bG5jNDs0MzSLNIMSt2zUDNwt7mZ69/1r9nm8euGlYt
rzWvDdXMGvOeUm9lqT54ppk56x/1r6pR1ap6SL3Uyjx29bh6/b75rFWNqdb+
AzagyX8=
          "]]}]}, 
      {RGBColor[0.8, 0.8, 0.8], EdgeForm[None], 
       GraphicsGroupBox[{PolygonBox[CompressedData["
1:eJxNl9lvllUQxt/vO2giKkYTTTTRxEQS4wbKjeyJxhXExO3C4A2QGAjRQmmF
fwDvbGmh0QShZWkptIW2gKUFCmJpobSlrAq0tCqyJKASgwnc+DzOrykX882c
ec+cM2eW55zv6XlffvBFPsuyqbksS+Kv6adU8uviq8Rn6OPn4i9pvFB8UHyl
5lWI1ohK9X2VaJ3kfn0vk9wgeUjz1or/qfFu8cOiDtEu+E+iH0SdfOuVbU8u
bAZS7HtBvF66BtGn0h/TeLzkMeIl+bD5Xvo6UZ/kevHjuZCtt912bLdlsb7n
2l/Ps8/NokOiH0VN8IOiRvgB6zW/Q9SYD12/9+GbeZ9or/0TdYtaRUdFR3xO
bFdLbmdur2if/cHGe55g3Um5sPF872fZcW4RdRGvOvZrE+3AD689UXFZLPvh
FLHYxzznYz/j7czdj303vu7B3y6+9eKf4/cdMTT/FnkMuSgRr5KPpyRXSj8W
eb3k+ySfIM7LxB/XeLr4ftk8KXlfCt9O5sKvcubb1mucRC7KxfwZ4sWictFM
UbN0xcSqUHyF6CvJW7P47pw/m0J3Xd9KJc+V/hnxt0TTpL8k/YRc6BdqfFN0
TXTVMUnhc4v4WNFEn0V8c4r6+j0FWf5L806LZkn+WLorotkaX05xJss+i/l7
yMfz4cOHxLIeHy6zzmni0Z8b7a9Seu0B2byi8Qvis/IRa+u99ljW30gPuhcd
zzn5yFE9azn2S8UftR/OgeY97P4V35lC3yxemAu9MeLXFPF/M0V826j3Wmqo
hR50j7kPbxBTx/O26G/nm74ZEl3k2xD1X0FOfbY+vg9mgRmXs8CNXnQDWWCU
8cl9Y7sK6sFxcz31U0dlxMS8HPkOvg2LFuXC1vtWElvH+FVwz/jnXvQ+a+gN
73+BHjY/T//8LDrrmuO89tu+uV6LRLfQ+/tkrddCXv7FH8dsI/2/ifhcI0Ze
6wpx6AAfGlnXOGW7JvZaTX/br3P09y/4d521TtkHcMP4cZS5nme/9uBbJfJ6
8KyJ9T32vCr6rpU6+C0FPheIP0fvuIea8Nd+lpKfevJykpqsZB9jgs+/Mwuc
dtw3o9tCrfkOqc7ijvHdUoPOY8dkg3i5aInWnpILP4vBD/vbA064Tz5LcWf0
pMAc443r2thl3PKe31DXxmD3hXuimj5yD9WQ2yvEdyO++25ZkqI3qsGh8fS7
59+iL0rBImPSTWpimLq4Qx24l6uIVyH4tZx1brO3Y1hF7v7P4V1yC/HdgF++
6wrI16YUMbLOd4t7y7lbSQ+epmY6qfEzWdzfZ/i2nZqwrf2rJI/2cxm+zger
59HrzlM5teOcbKP+XK9HqdcuxmfZu+uuvTupuVrsW6gPj7fpPOO0fl2KN4vP
8bVoXAqc3CL+YAr8rElxhg7WrdL4XsdJvF30lOQDKTBgJfW4IB/ncYw81zhi
7DiH793UQQdxM274HvYde4AYj7w1GrPRN0gTddNOTD2vF7uRd0Q7awzyzboB
9vD4PPuP4NMxvvWzn/cZygKLrbvIGh7PSnHfz06jb52D+O5+dZ+26tsTOnOb
+A7RI+7tFG8Zr+131QRq3PXpuUX00mP56Cv3jO2W0kvrwIr7U8TVNeJYl3BH
3iP+kXMp+e0UZPmdFLhprPT+jbybjBWLuB+MVy9zX/4hPiBeIP0/kj9J8bZ5
V3xXCv92k/NisKAZ3CviDikDv6roL9e7saeG+vO6Xn9SinMsp/acZ/fYBnql
ivw2oTNmuGaNWZPBqrX0hd+9xqAe8KwcG9+3pWDTTs5trDQOVuNTM2tvoo4a
qK0G3h6Or9+LdeT4OP8F/J/A63pfv3Xa8MXzLvGG8VvmOu+v8/heho+2K8H2
Ygr9Gynu20Xk5fkUZ7lBPy1grT7ePPXkcVVutP8cU8dzmPtrQgpcmY/tyHvR
mFCbIpYPpcC/ydwFl8BkY3MPvtYRr2lgvuM3FWy3jc/kmPscCzmjsbOEvLi+
i7g7JvE+sb/Gv0J8m4fsmliBbN0U1nQsJoKVth3kHfIid3QrebBfS/HtEDl2
/o2PxkHjot9ri6mjI+hsf5j6cM3WEq+t9M9VMMHnn85ZCqjHSmrL/VUBruwF
G0b+43ndrdS/+2wOvWbbmfjjmu7mHLb32kvIizG0OD9a30W8Gd7Px1vUd28n
vreQq2Xk6z+IOEE7
          "]], PolygonBox[CompressedData["
1:eJwtkklLlmEUhp/vOxWYZBQUGCQIBdmADZtEa1MJ9lmBDStrEUEo0aCmf8MB
okCbnBq1Upts+gEVEu2yTCMtFw20aNt1d3+Lm3Pd7zO85znnlB4/U3c6m1Kq
RAtQTaR0IZNSDp5j4Qr+JH4n/BHeiLbiu1jfAC9FFfiz6BY8Gd7bgd8Nf4Db
2HuC+Af/k9iNP8V6BX4K3wQvJ97Dl4fXutAM/CPrfzXgt+M3hbkTTel/rDfC
i4jX8J+JLfiVxDHlivbBtegb/Il4jvUi4m38NPE8fhXxKX4QFcA5tAW+gRZn
fYfuWoPq2d+OJuBadAkeRsfgbeFa7Gf/d3iG2IovIb4Mf9Pae741w3vRxYzv
yMHXw29Rja/Ce8JvVc7KvQ//NuMa9sJ/UUu+xuvgN2iI9bXoNfwcrc6/cTrf
A/ViM349fBBVJff8EFwdrr1yVu6Hw7OgHI+Ee6requaq/S/Uk5zTF9Z+4y/j
J/BfwzVRbZTTUXhhOLf/NYRnw7XWGZ0dCJ/Vnf1wYThXzaBm8ZnmK+M3vYB3
hXtRjsrgO+HeaiZvwg/Ds1CFfwC/CvdCd+iu8XDvd+Afhfdo7wq+jcJz4dl5
x7emcM/UO81EETwS3qsZ1izfxVfCy+Bh+DEqzs+kZvN+eNa1R3uHwnsPoPlw
DspFZ56E/6l/ayaXhN+ot6rn6v0/L4l2Xg==
          "]]}]}}, {{}, 
      {GrayLevel[0], Thickness[0.001], Opacity[0.5], CapForm["Butt"], 
       LineBox[CompressedData["
1:eJwVzzVOBlEUBtDBGnQNJBS4NtDiVmEdFCwALVgGrAB3d7cFQPI3VLhLggUS
Ws4UJ9+b7765yUtt72zoiAqCoI+qmCB4jA6CCI3OTVRTw7PujGbnFmqpo542
WjnlhFj6iWOANCKUUkYGf6Tzbuc5P86ZxDNIAkNcckF5mO6NyFGGSSSbLD7M
imUuV+RwTUX4bTYn55khhdlwt/5XFvFKL8lMU8hL+G56SGKKAp749u+j7GaS
CR740t/LLsYZ44ZPfYnM55Y87qgM0+xIHrPPIQfhPf2u3GOLHbbDffoNuckq
66yF79UvyxUWWGKRN/4BbL5IGg==
        "]]}, 
      {GrayLevel[0], Thickness[0.001], Opacity[0.5], CapForm["Butt"], 
       LineBox[CompressedData["
1:eJwVzssug0EYgOFB4rAksUVJuQrFLbiBqk3r1O4llLVD4qzU1bQ7CVFVVXtx
StCFlFTi+RdP3plvZpKJzedmsx0hhCT1zhD2ukLYZ5EbXswqesAhS9zyal7V
I45Z5o4385qecMoK97yb1zVOgW6yPNBgnDN6yPHIBM3ojrdF7eWcPi6id+bT
OsMon9TMnrmy3mGXBa4Z4yv6j/MpHeGbGBnSbLNF1Z0nhqwvGSbBJCXKbPLn
Tl7buqGDrPNrv6Y/OqAf0R+sUzpHkpb9qvbzD3fAOak=
        "]]}, 
      {GrayLevel[0], Thickness[0.01], Opacity[0.5], CapForm["Butt"], 
       LineBox[{718, 826, 716, 860, 859, 784, 822, 739, 717, 891, 892, 866, 
        867, 788, 1013, 787, 827, 763, 791, 790, 740, 823, 793, 961, 792, 962,
         828, 723, 905, 906, 903, 771, 904, 722, 902, 770, 901, 769, 797, 796,
         970, 969, 870, 768, 900, 795, 968, 967, 869, 767, 899, 794, 966, 965,
         868, 766, 898, 721}]}, 
      {GrayLevel[0], Thickness[0.001], Opacity[0.5], CapForm["Butt"], 
       LineBox[{756, 886, 887, 884, 885, 754, 1005, 755, 846, 845, 1004, 1003,
         855, 849, 758, 848, 759, 850, 856, 857, 820, 1006, 821, 858, 757, 
        847, 889, 888}]}, {}, {}}, {
      InsetBox["0.5`", {0.35528812813448285, 1.1511335351557246}], 
      InsetBox["1", {0.7105762562689655, 2.3022670703114487}], 
      InsetBox["1.5`", {1.0658643844034486, 3.4534006054671735}], 
      InsetBox["2", {1.4211525125379314, 4.604534140622898}]}}], {}},
  AspectRatio->1,
  AxesLabel->{None, None},
  AxesOrigin->{0., 1.},
  BaseStyle->{FontSize -> 16},
  DisplayFunction->Identity,
  Epilog->{
    InsetBox[
     FormBox[
      StyleBox[
      "\"\\!\\(\\*SubscriptBox[\\(\[Lambda]\\), \\(max\\)]\\)\"", 26, 
       StripOnInput -> False], TraditionalForm], {1., 5.5}]},
  Frame->True,
  FrameLabel->{{
     FormBox[
      StyleBox[
      "\"\\!\\(\\*SubscriptBox[\\(b\\), \\(00\\)]\\)\"", {FontSize -> 20}, 
       StripOnInput -> False], TraditionalForm], None}, {
     FormBox[
     "\"\\!\\(\\*SubscriptBox[\\(b\\), \\(01\\)]\\)\"", TraditionalForm], 
     FormBox[
      StyleBox[
      "\"(B) \[Alpha] = 0.4, \\!\\(\\*SubscriptBox[\\(x\\), \\(0\\)]\\) = \
0.05\"", {FontSize -> 20, 
        GrayLevel[0]}, StripOnInput -> False], TraditionalForm]}},
  FrameTicks->{{Automatic, Automatic}, {Automatic, Automatic}},
  GridLines->{None, None},
  GridLinesStyle->Directive[
    GrayLevel[0.5, 0.4]],
  LabelStyle->Directive[
    RGBColor[0, 0, 1], 16],
  Method->{
   "DefaultBoundaryStyle" -> Automatic, 
    "DefaultGraphicsInteraction" -> {
     "Version" -> 1.2, "TrackMousePosition" -> {True, False}, 
      "Effects" -> {
       "Highlight" -> {"ratio" -> 2}, "HighlightPoint" -> {"ratio" -> 2}, 
        "Droplines" -> {
         "freeformCursorMode" -> True, 
          "placement" -> {"x" -> "All", "y" -> "None"}}}}, "GridLinesInFront" -> 
    True},
  PlotRange->{{0, 2}, {1, 6}},
  PlotRangeClipping->True,
  PlotRangePadding->{{
     Scaled[0.02], 
     Scaled[0.02]}, {
     Scaled[0.02], 
     Scaled[0.02]}},
  Ticks->{Automatic, Automatic}]], "Output",
 CellChangeTimes->{{3.772811094857123*^9, 3.7728111148768787`*^9}, 
   3.772821445316904*^9, 3.772888426976954*^9, 3.772891371954701*^9, {
   3.773588472374847*^9, 3.773588489872388*^9}, {3.773748431851387*^9, 
   3.7737485374800243`*^9}, 3.774118248910265*^9, 3.774118305645591*^9, 
   3.77412268787457*^9, 3.77418922764834*^9, 3.7741893519921513`*^9, 
   3.7741895079374037`*^9, {3.776943845717823*^9, 3.776943858718104*^9}, 
   3.7770382715581837`*^9, 3.7770398406428013`*^9, 3.777039907640348*^9, 
   3.777040007286137*^9, 3.777040045611093*^9, 3.777301115442061*^9, 
   3.777301300544631*^9, {3.7773136188464403`*^9, 3.777313632394525*^9}, 
   3.777313682845462*^9},
 CellLabel->"Out[33]=",ExpressionUUID->"155454f0-e0c9-482a-8c12-b74d37c84fff"]
}, Open  ]]
}, Open  ]],

Cell[CellGroupData[{

Cell["\[Alpha]=0.2, x0=0.01", "Subsubsection",
 CellChangeTimes->{{3.772810167560754*^9, 3.772810199321007*^9}, {
   3.772810256051992*^9, 3.7728102653391457`*^9}, 
   3.77282502157386*^9},ExpressionUUID->"579b9e5a-4a98-403f-b385-\
83e1c74ff967"],

Cell[CellGroupData[{

Cell[BoxData[
 RowBox[{"p3", "=", 
  RowBox[{"ContourPlot", "[", 
   RowBox[{
    RowBox[{"\[Lambda]max", "[", 
     RowBox[{"0.2", ",", "b1", ",", "b0", ",", "0.01"}], "]"}], ",", 
    RowBox[{"{", 
     RowBox[{"b1", ",", "0", ",", "2"}], "}"}], ",", 
    RowBox[{"{", 
     RowBox[{"b0", ",", "1", ",", "6"}], "}"}], ",", 
    RowBox[{"FrameLabel", " ", "\[Rule]", 
     RowBox[{"{", 
      RowBox[{
       RowBox[{"{", 
        RowBox[{"\"\<\!\(\*SubscriptBox[\(b\), \(00\)]\)\>\"", ",", "None"}], 
        "}"}], ",", 
       RowBox[{"{", 
        RowBox[{"\"\<\!\(\*SubscriptBox[\(b\), \(01\)]\)\>\"", ",", 
         RowBox[{"Style", "[", 
          RowBox[{
          "\"\<(C) \[Alpha] = 0.2, \!\(\*SubscriptBox[\(x\), \(0\)]\) = \
0.01\>\"", ",", 
           RowBox[{"{", 
            RowBox[{
             RowBox[{"FontSize", "\[Rule]", "20"}], ",", "Black"}], "}"}]}], 
          "]"}]}], "}"}]}], "}"}]}], ",", 
    RowBox[{"Contours", "\[Rule]", 
     RowBox[{"{", 
      RowBox[{"0.5", ",", "1.0", ",", "1.5", ",", "2.0"}], "}"}]}], ",", 
    "\[IndentingNewLine]", 
    RowBox[{"Epilog", "\[Rule]", 
     RowBox[{"{", 
      RowBox[{"Text", "[", 
       RowBox[{
        RowBox[{"Style", "[", 
         RowBox[{
         "\"\<\!\(\*SubscriptBox[\(\[Lambda]\), \(max\)]\)\>\"", ",", "26"}], 
         "]"}], ",", 
        RowBox[{"{", 
         RowBox[{"1.", ",", "5.5"}], "}"}]}], "]"}], "}"}]}], ",", 
    "\[IndentingNewLine]", 
    RowBox[{"ContourStyle", "\[Rule]", 
     RowBox[{"{", 
      RowBox[{
       RowBox[{"Thickness", "[", "0.001", "]"}], ",", 
       RowBox[{"Thickness", "[", "0.01", "]"}], ",", 
       RowBox[{"Thickness", "[", "0.001", "]"}], ",", 
       RowBox[{"Thickness", "[", "0.001", "]"}]}], "}"}]}], ",", 
    RowBox[{"ContourLabels", "\[Rule]", 
     RowBox[{"(", 
      RowBox[{
       RowBox[{"Text", "[", 
        RowBox[{"#3", ",", 
         RowBox[{
          RowBox[{"Max", "[", 
           RowBox[{"x", "/.", 
            RowBox[{"Solve", "[", 
             RowBox[{
              RowBox[{"\[Lambda]max", "[", 
               RowBox[{"0.2", ",", 
                RowBox[{"x", "/", "3"}], ",", "x", ",", "0.01"}], "]"}], 
              "\[Equal]", "#3"}], "]"}]}], "]"}], 
          RowBox[{"{", 
           RowBox[{".32", ",", "1.0"}], "}"}]}]}], "]"}], "&"}], ")"}]}], ",",
     "\[IndentingNewLine]", 
    RowBox[{"ContourShading", "\[Rule]", " ", 
     RowBox[{"{", 
      RowBox[{
       RowBox[{"RGBColor", "[", 
        RowBox[{".9", ",", "1", ",", ".8"}], "]"}], ",", 
       RowBox[{"RGBColor", "[", 
        RowBox[{".8", ",", ".95", ",", ".8"}], "]"}], ",", 
       RowBox[{"RGBColor", "[", 
        RowBox[{".8", ",", ".9", ",", ".8"}], "]"}], ",", 
       RowBox[{"RGBColor", "[", 
        RowBox[{".8", ",", ".85", ",", ".8"}], "]"}], ",", 
       RowBox[{"RGBColor", "[", 
        RowBox[{".8", ",", ".8", ",", ".8"}], "]"}]}], "}"}]}], ",", 
    RowBox[{"ColorFunctionScaling", "\[Rule]", "False"}], ",", 
    "\[IndentingNewLine]", 
    RowBox[{"BaseStyle", "\[Rule]", 
     RowBox[{"{", 
      RowBox[{"FontSize", " ", "\[Rule]", " ", "16"}], "}"}]}], ",", 
    RowBox[{"LabelStyle", "\[Rule]", 
     RowBox[{"Directive", "[", 
      RowBox[{"Blue", ",", "16"}], "]"}]}]}], "]"}]}]], "Input",
 CellChangeTimes->{{3.772809907677195*^9, 3.7728099535301647`*^9}, {
   3.7728100215747337`*^9, 3.772810045277142*^9}, {3.772810206914981*^9, 
   3.772810206977736*^9}, {3.772810540227091*^9, 3.772810540489916*^9}, {
   3.7728106469412003`*^9, 3.772810648468463*^9}, {3.7728108406679564`*^9, 
   3.772810840730866*^9}, {3.772811093492463*^9, 3.772811113661907*^9}, {
   3.772811144149021*^9, 3.7728111485629683`*^9}, 3.772981384587246*^9, {
   3.7733391649105186`*^9, 3.773339182157605*^9}, {3.7733392260883083`*^9, 
   3.773339253226322*^9}, {3.773588579968177*^9, 3.7735885979092903`*^9}, {
   3.773780914251835*^9, 3.7737809644720078`*^9}, {3.773780997103601*^9, 
   3.773781044791498*^9}, {3.7737810810642223`*^9, 3.7737811228466587`*^9}, {
   3.773781156778759*^9, 3.773781188960618*^9}, {3.7737812360607433`*^9, 
   3.773781236697177*^9}, {3.77412270235783*^9, 3.774122717820977*^9}, {
   3.774189242320936*^9, 3.774189250903236*^9}, {3.774189356691285*^9, 
   3.77418936084991*^9}, {3.77418951321723*^9, 3.7741895166322327`*^9}, {
   3.776943867944586*^9, 3.7769438863324833`*^9}, {3.777301064955102*^9, 
   3.777301084508679*^9}, 3.777301280020739*^9, {3.777313636985181*^9, 
   3.777313643460577*^9}, {3.7773136737099657`*^9, 3.777313674192478*^9}},
 CellLabel->"In[32]:=",ExpressionUUID->"72233ca6-6a36-46be-8b22-13ce1e1e7ee0"],

Cell[BoxData[
 GraphicsBox[{GraphicsComplexBox[CompressedData["
1:eJxtmwdYVMfXxpddurTdRcCo2GOvWFBjZjBIsEbsJVbEgihYosFuLAliBQXs
sbfYiCiCEUVBIxaCgiIqCFhQYAFlFwPs/cgu79z/XD4en/D8ODP3zjvnzMyZ
mZtm0wNH+MllMtlzhUz232/+p4SEtRxY8y+R8JzGOOvyvP/+Sey5jI3mt4yf
G/7wkbFe+O9Hw3iHoX4Z4xb/YdhnxjGG52kZf2944RfGmYbnVzKea2hgNeNa
YVTCsvmGcuVML89pjKGXt+cyhl4w9IKhFwy9YOgFQy8YesHQC4ZeMPRKWPai
th708pzGGHp5ey5j6AVDLxh6wdALhl4w9IKhFwy9YOgFQ6+EZa0M75FR6OU5
jTH08vZcxtALhl4w9IKhFwy9YOgFQy8YesHQC4ZeCdf6V8H08pzGmPevgukF
8/5VUN6/Csr7V0F5/yoo718F5f2roLx/FZT3r4Ly/lVQ3r+MZeGG95ozvTyn
MYZe3p7LGHrB0AuGXjD0gqEXDL1g6AVDLxh6wdArYdkgw3OsmF6e0xhDL2/P
ZQy9YOgFQy8YesHQC4ZeMPSCoRcMvWDolbDMxPBfG6aX5zTG0MvbcxlDLxh6
wdALhl4w9IKhFwy9YOgFQy8YeiUsizU8147p5TmNMfTy9lzG0AuGXjD0gqEX
DL1g6AVDLxh6wdALhl4Jy64Y2IHp5TmNMfTy9lzG0AuGXjD0gqEXDL1g6AVD
Lxh6wdALhl4Jy4ztVjG9PKcxhl7enssYesHQC4ZeMPSCoRcMvWDoBUMvGHrB
0CthmeGxl9VML89pjKGXt+cyhl4w9IKhFwy9YOgFQy8YesHQC4ZeMPRKWOZt
eE59ppfnNMbQy9tzGUMvGHrB0AuGXjD0gqEXDL1g6AVDLxh6JSwzvseJ6eU5
jTH08vZcxtALhl4w9IKhFwy9YOgFQy8YesHQC4ZeCdf+uDC9PKcxhl7enssY
esH8/siF8vsjF8rvj1wovz9yofz+yIXy+yMXyu+PXCi/P3Jhevn2p9TOZ5g3
ohmjJ8Aob/wr9n96aXkqfZ7xtzPrXzDqS5nvz+g67wPzdlEfnmf8fbg2vyyt
bb/AGHZDNx91prCD0V5pff79h+u8H/V5u7jfRv8Y9SSz9qC+hGXS9uF9xvoZ
ROof436hgu33pHZ+v5gq6Z8USXtSa5/zmbVXyryeDKbXUCzsCXse7NL2gfE+
Y36oY+XRXjyPtydL9v85rD0BhnpFjI3zWilj4/jTSeI3h7UH9cEoD0b7jPm7
ntUHoz4Y9cGIZzAfz3I2PsF8/8opng/G8/ny+jrljfmZKSsPRnkwyhv734KV
B6M8GOW/NvSPNSsPRnkwyhvjw5aVB6M82Oi/glr/O7D6YNQHoz7YGD/5tXGk
ZM8Doz4Y9cG8f9QS/6gl/kG+kMMY7wcHcONQLfGfWuI/sbxxHXFkdjDsxr/X
Z3Yw7Px8nFNn/EjPs6TjCXaMJ9Tn2y8yP9/ksPMc3v+VhPe/eD7Fj5cMdj7C
j08Z5ceneH4iHW/S8yKMDxn3I5es93JJvCok8aqQxKuC8uPfnPLj35yVB/Px
bCWJZytJPFux8vz+VifZD+sZ8+PfTjL+7STj305yXuDAxgu/39JJ9mf6Ovs1
jB/Ev7FfVaw+GPXBvH/UEv+oJf5RS/IxtSQfU0vyJ3E8Gf58WRxvYNj5fF3P
GHY+v9Uz5se3C21u+HsVG3/8/sqZbq+NU0O/FzkxxvoPxvOMeorZemxsV2bt
eBNYvgI25pcfjPXXONTua94YyxUpa5+vNY6TiZivStj6bXzOy9r4qGLrsfH9
JrX5amHt/G5PDe4V3hnr9VTW+ievVg/2szrGGK9oL/Sif9AezC/Qh/5CfYxX
Xj8b3xTrG+zG9ppJ3m/B7Eb9lsyO9Qv2nYaG1WN2rFewG8ePeD6C8QQ7/AE7
xgvs8A+vT83s8BfsWA9gN/j9b0dmx3oAuyFOezrx60kR9lu182ZDMT9HPMJu
HIbOkvObMhYviE/YkT/BbmzWv8yfiCe+/0wl+a/oH6M/rST+tpH4156391RK
8n0VY+P0I/afIYxX16doL/JPMNYrnksJn5/hfquY2fnzdXF/wd9XCGw9AfPn
3YLkPFiQnJcKkvNEQXLeJrD5Foz5D8yfZwhsfjOOz3+Zv/nzszLSnMvzP7N8
gc+nNYzRP4gHlOfzZw1jlMd8gfwM4xvM918K4cd/CrPz+Yxcsj+XU/59clae
z6c1jFEe8wvK8/m0hjEfH5asPJ9PaxijPOYf6MX4B/P+TCH8/JAiOV/TMTvW
SzDWB8wnKI/5BOXBKI/5BfOFQe8Scf7AeobxI40f6fojjReMR6y3vF3LGOsN
yoMRb3ge1jc8j483LWPUR3kwH4+HWbwY+yWZMb9+m0jyBbkkX5Gz9RLl+feJ
z8N8iefx8ahlzPeHyIhXfjxasOfx8aplzPenyIhnvn+t2PP4eNYy5vvXijHi
Hfko1lv+/tKW5SNYD8BYj/F+lOfvL20l/Wsj6S+xPtZz/n7MQdKf9nz/rHFg
9bHeoz6Ye39PkQ3VipTsfMnw54lqFl88Z0j2sxlsvkf+hvUP+SOfj+Ww+mDU
x3hEecPvlq8ZY/xjPQVjPTXq+cTyO/6+wrm2PeUsHwEj/8D7+e8piuvMH1h/
+XisZMyvt/FsPBnbkSjJH1MZ889TMObvl3WS+1ed5L6xULLf0tVh6X0Ynx/m
sXgA8/7NZ3Z+/lAxvYgX6AVDL9jY/4JxHU4Q/YH5G/M5/IP8APMv//1DBfMP
5mPEF+Y7Y/uyGCM+Mf9hfeTPjzSS8VzMxi/yMX58fWSM/RGfH6ZI+jtFch+W
yuKdP18R4x92fr/rLLmPc2bl+f1MDotPPt4Fdh7Cn99l1Dl/4O8/C9n8g/nT
+B41Y+n4Rn9z82lPJfMvxpfxfV/Yes3nO5jnSpi/ef9VMjvWU8Qjn6/Fs/XK
aE9jdvgDdj7flLH94/8fPwrKt0+sj/EMO9Y32DG++faL32/w+VY8mw8RD4bi
7L5TV8fO3w/q2PzJ7/flLH4x3uEf9D/8I+1/zEdoP8YL3s/f1+lYfCLe+Hwz
jTH8AT2Yj/j7oVzGWD8QPyjP3xfkMkZ56MH5irFd4v0mGOcJyEdRHvOXl+E5
1Wz+Qn0wf/5Vxr6HA2N88PcnOZL4zWIM//H5WhEbj/x9oZr5F/MJ2ov2wx+I
p5a167u0/zFesV5I+5v/HjKvzvyM8cLvh8X2Y/5Af7D50av6+9zt2XW+D51e
y6aRVU/WZIvfT6IcfndsficwyayC2Zsq8iPSrvzP94ejbA901T9n433TqgX2
/TeK3+uRCdN/Na0WpOfDsmh134vqvgpqk9Hi2g4v8Xu3O9qci7RI3H83D55h
n1hazOaDKJuR+99nifvx+IUxDc4sL2bzQXnx/VnX7or788MxvqbeD8Xz2htn
Ip3m/ynu19e3Wb9t/15xvz6p3al+Ef4f2Px9aMCh9o/XCNLvT2QXDe0Xz0ON
527i9yVrvb87GvtA/L6EvFjc/sYK8XuQZUOsmyW/V9H3TkLcp/Pi9xK3Dzff
sG6Y+D2Bl0/7Z2/viuedAy0fy4NzNOT+sW8vLtxWTmYHX12xLE5Dft86WvfI
qZKMGOhc/cEti3zwcg7svUZGX2+5mPImVEMee7y+FTtQRnUn5xxyrvHH+B/H
nDu+VUbH/T3C7V1UAsm5sbN7X2sF3bhha+4hHw3xuWdudU2moL+0yu91u8Yf
198MalY4RkGXj1WfsLDQkP59YyaEnDWj/S/OqtS/qPFv4qYhvo3N6bzeN7LC
7glE9fxJ1t+vLanboPW/0Zp1M/HHY6dTj9SjBz77VMQfFMjKbI+zLr52tN7F
bj2Gv/hA3la+P1x9tqa/Hff0O7VRIPviJq6M3OZAXd+aPEu1eUu6tTu2OdxS
Rdf3dx9/I6Zm/5PTRf3DQTXN3nhPofHTErm8T4MWWY40u7WPX+QjPSmMHXHw
uoczXe+6I0n1QE+UEc5zGo9wpv9cuD1p70Vx//v16ojyOZOzSeeV40sCl5QR
l2dZIY28s8lJ8+icicM+kcw+5ep3NhVk5wStaYf4MlKwyvNWetwrstRl/3W7
OzX7Is+9iwKmvSLe3/r86LfrC1nZdGb2Zr2O+O5Rjjy1tYLcGzWpZXANf11+
cuBXERXk/r93reprdCQiMqFdpqueXDjwW7RdsY48jfz0WPhJT4aZn57hfDSD
nN823Dym2ISuGq59OmfiM9Js94keJr+Z0H2516L3v9QRr4YBTczSTWipyrp1
7ywd8Znttq2io5yW/rLx2o2/dWTWjnWHD0Sa0lQz66+nJunIgrfDfo1paUa7
rGx+RZlZTEZGPF4dbGJBf1w5xa0qumb9cy8+GzHGgkYLV9pdOqMjD7KGu/dp
aknrXdm5PMSjmOQefDdxX19rGrJ0518no2ry7VehykZKaxq79/gv6i06ssq8
/82SZvVoV59EjWxmEVmac2lIp7621LtskufR9kUk3HvA6Ku3bemGPsnuhcE6
oljj19w12Ya6LxjwdFfSe/JoaxXds1hJt66tMsuecZq8KYxS5XVT0z/issJX
zL5H/pwVuWW2o5q6eY9s3PLHDNIiTr6mUaGKrop8vT973VMSbPXO7dwbFV0d
+MOxnD6vSMCcJw3crqrokNAGsRXjBLKuY+8mIRdV9FxeQGWbbgJp+iAsdW0v
R6pWTUlPba8lWwarxowKq09/Cl7Yc6ipQCabN7bIvVmf7kmMebtmbTmx++l9
dUprZ3pr9OwVP3qVk0buXxUs2uZMZ8b9Xp1nms3mx7eTtig3loj3d9sTNu1y
VFdI5l8deftN4trNVToSc6FIodOK55nLxgT3eqCtex9XOm5RptPEmv2ScsPe
gS9e1LmfW356UjXNN6E3BszZlPFGJ7lvSyN3/uqV4rNCTlu9/qzM/Eq8z1ZE
lcxdnCbup049vTDF5Zq4n/on6nIXs8O6OvdfU/1O/Np/kA0tnrrySZ914v4q
afzqgmHnpPurj6RL8umTsskO1HfLjryZSXXvt4ofNfNUjlOy+yv3vvuTg/KV
dOqjZ9diPd+z/cB473Gb7dzz6+y3FsUuKtj1rXh/Nbe64at+zdXUq1Y/1vPg
y5vemD+tex/lObdPbL04J/pysirZvsZ/TZd6CuM1ZcS/QQsL7aN8siJveeir
Hipqtuyh7+QMLRnm8j68rQL7tRIir/1t91HWNnT7S7LiSkHo8ltVZPvj0unp
C16SI2ERK3eYV5NjOSfc7k0sJE/vCA96B9lTdw+zAAerQtJg/odIm/f29N8F
2nlN7uaSxCEabVqQiu7o+dUMXbmWNJq+/UDcePG+ZnPjUaETBIH067ji4sKH
/3Nf83r+fJ9ygfl3WtNYT9Ma/vVpg9NxtnK66XBIx3v5AsuHRn74PKw0TyD/
eLd1XKM3patiutzeliaw86UvLbr76VMFsvRcj8D9pRZU03f32InXBXZe9PZC
t63p8QIxL0zrtuqdNZ2VdD8n/YTA9oOWc70SrI8KRHlxdMCpHFvay2/G9PCt
AvO/6dwoX8cQgcz64c2mN/MdaOhQ0xk2CwXm79VH1gdF+QvkpvW+Z7c+Kunf
p8pI3xo2P7inUb5GSc/GrKve6SMwfy5YVPCzbLBAdt7yvho/QE19h+fmjvGq
qb+lW7TVYjWNDdQFDO8gsHzZb+ZwF/fWAvFOGzOu/n5H2r37+qA+jQTS26nh
aFWVI/1+SG5SExOB5bO5juuSA/R60rXn0aZDS+vTe8FDzzp/0JMIk9APriHi
fc4omu25sNSJDihO13z5n/udwYtdf5twQ9yvR73eOXB9jJ7Me/9nw2HvnWmP
W5ub+/ylJ5nX0lvNuOJMv5mU/HGzczb5M121NrxVOZm/0GKapt8rMnWy6ueA
Uf+S/K2qMk1VjX+dKns0jpDR6E/tO+2u8feBksvBQpkJ3Rb3dePoQoGcGlrd
89kGBW2//mNR2BuBFKV5TPWLM6XaXp+SYp8L5KBr5p6/lprToLEZP5s8EUjc
3UTPl6st6PMzU3MuJwskOP7MhY4BVvTng8PzT98QyAoH3U3X76zpTY8z3YZc
EMijolM3fve1oZGfIl8MPFOTX5xo3/mxwpY+b2dqIUQIpI27U/G5yfa0Z/6l
Z5vCBfLMo32zsJv29M+L/t5uywRy4nrUKdvOShphceQXy2CB5HV0X1LcT0mv
OkxSfj9RIIvbPfe32a2iA0NHzDnXWyAFQz1e3ipV04Rjz56vVQtkWPrh7APf
16eWgQ9H0Y+viFVGjPtjXy07v17mvnDA995VJHGscpZlaDZp3XZXwlcDS8jO
X+J3l9SM97JUs6V77paRRSEud4IqxPsh793z2i+eLt7X7FjRtzqGiPc1Tt9e
PH3QWbyvMck8kZD3XryP3v1Cs25/Tf6A9YA83DRvdA1PXHDZ+7t/y8izy+Xq
gpr8ekhYarzjyXIy8nHUpz/vi/czvu2H2j+5pyHv0hYobzypIGTo+s2rfhfv
Y9wOvV3YaJ+GOGSdlJski98zPW065tk3zcX7l5BjzU13PZDTdH+3hr/NFu9X
hncc8j5iioac9U095zFDTuNd3exmNRHvUz5N9xySaash2ee7vEtaaEa/c71z
tSS+mM0Pm+eo7707Wkz6XwpqfWSwJR3QPPto74hiIp95ZqYuypLu0jjtyuxY
zOaLV48uHchvUkyKTLrmFT+2pnrXbie+elxEkstVK8YVi/cpT0+36hbeWbw/
OWYeHbtbpaafVq6blfeLeD8y9NDkPb4LtGTv5b4dq8870pht5xZ3UYr3IScm
9X/ha6IlXx0sq5RbO9Gfrkz90eNROdnfZHag1TonKpvbwTMlUU8iuyy92WGX
M3VICau+Miqb+WvnjjuuZ1UVpOJj2f0LnUqIQ+jODw8jXon74VNBQYGvNCTV
ol2z1Jxy4pawWe/3UFMT74mHvUdVkK0DKqav04vfr11pF+hXT6cjfxxSjB85
tpIMPhX8KfuShnxzpP7HAymV5J+Ol/rNO6ohWZP8m5zNqCZhlq+/iywWv1/7
uWBkQEhNftBBs3fIlA2VpOjchaYH3+pIaotA2+0LZbTN1bYtZQc2kC3D1Fln
einost0myk6bzhLB/vR9v9YK2rWofNN7/ySy7krYN0Elcprg6NWpufYO+XXD
lN8t8uR0+bsxTqWrNWRpxd4lI3JldNrm9J0/B2nI9aVmkwYfN6GRKzzLfn4h
fu/2b5+Nd77k64j/6nYfHS7J6Nd/mw1WPNGRoWXdv8T1VNCRo9V5Zn005NdD
azsuKlDQtW/8JyR00pC2/Sb/cGycKZ14KtHlzB3xe7j+0Q3WxqbqiEWUbZ/U
kwo6zUT+8vZ1HfnheOjxPToz+sjK9P7qmvx1+7TeQ1P05vT00BaDfjsvfh83
4XWToY5XdSRn0OuuKYfM6d+JdpHDj+vIHTOd2dJLlnR075bzLswqJlWFd2c7
h1tRWeM2VV3Dxe/lxo/pdMdlv46MO95uuNvvVjTd9W30uxAd2XL84MFpAfXo
qjWhOc+Hid/PvVy0stKyqJDoNy/tPGiSHW147Xn4kgXi93Ta1entApbriHXT
n+7FHrOhbbYW30mZpSNtNqxrVtHejqbtaWu5fbaO0ED7m81c7eiFss6dTnmL
39P5xQzLPD5aR0b++rFZj8X2dMzGjIyzPjpyb8AP/qNi7OnEL91PJbrrSOAS
34MuhxyoWyPXgdW0pv1kq6nNDAc6q80fR6Y7id/XtQr96fTYdjrS+EZDTYKN
kk4vC/Vb0khH3LW+V47MUVJHrWNyvSotGdM56e7N7io6oL1sT5BSRw6QkDLr
S0pqs/UP2/DvI4hv58Oa6F5qapr0V/LkV7dISKMGm082Ee8/2m4pdlhdoKJ7
JftjrwZD9luOf06mJQxKvv1EvO9Ys6mL867TKjrlRELIZu0LMrfbrX0HElX0
WiufEdtmvSY9jnr1PLJNRR9VHFkwpzqHjJx+f8PoKBV1mPYgac1JLRl1ZMr6
8xlq+rT/8/vK7VriUNVhzv5vHemn0JDQYz21ZD+9uzdocX3aPH1E4eB54vd4
zfaN8HjVvZwsGOdx++Y5Z0qOefwx3v8yeThkZoxrQ/H/9xve8dH8akFOXbrl
hLdNeET65/1TePUPOS3LXPbAqUcqGbF0zVDP43J2/nJz2e/F7R3saeSMiphB
k8X7hY6Hpjo26ireL9w9HP2dxbJ8sosqqrZ5qNh9QlyHszO9pqroL+4zTt6q
EP//keG5l1Qz4y+TOT1Mty3poKZjPSfNsAu8QdbPi4i3aqWmyc2qbQq87pMJ
3bM/6hzU9PM97diMd3ri7/tdiPUeJ+q9tlWYxQs9Oeg/JXpMTT7iru+T2lMQ
v3fH/YLtxcQTU+46053nVfsO16xPfmFvPpXeLieZf11W9H6YScqXVC5t6mhC
V5s7LnvaL5PkVYR3tfYxoeun639zSSkiQZdsuh63saEbzjcon/ymgDw3j/rj
rLOShkriYXSb4X9uqcnHj36+Wx1eraKuX6K9/JLKSXRW5yFT9jrRkl0FGouo
F0S23YlEKgQSf8a0da+zH0nq9VtT/d0d6sx30viUzt/S85//A0HZ+8c=
    "], {{
      {RGBColor[0.9, 1, 0.8], EdgeForm[None], 
       GraphicsGroupBox[{PolygonBox[CompressedData["
1:eJxNlL1OW0EQhXfvXgM2cQS25AYkMA/gRAqvABVuHIokZbo04RHoUH4exJge
3ETJA0QKFRUokbhxFZAoUtgUIedoPyspRjN39uyZ373d1weDt0UI4UCSJDNJ
JbHvj+RRDKEl/SBpyO5KN2O2W5w3se1bxq7HfNbGb4x9QbIUM3cTTB1e6y3p
e8lj2RPD4XzAn2Rfowvs35I7yU/0VHIDfkYtBXzpP1yFGLMqKWOOZ84AfyKH
kroc17wTOG7guCMPl7gMTwueEk7HqcUca6Kk+pJzBRjItyZ5Iv87fU9lv5ce
0qfS9/S9p++LlPMKcH4Xx6nsF/KP6GWbHBr0bVOyQo2Xwo/lfyX8B8lM9ke4
O/S/ru9935deZF6J3BeI6/pq2M7RuJKeG+NaD6X78Fb0yrNYIF6XWhKzeUqu
3gXHX4/Z575scLZE7YmaKuraZEd91/cG9NN9fS7pyd5W8GdFPqsxI991jkfE
+kLtdXozII9fkuOYZxKYS4taa9Q7BmfMm5TvfU65/j78rvuQngzh9Lx2Urav
ijzDEbMYg3NvT/Ebvyv8iewfRfadgHdeQzBT9tIpvxT+zH3j3hn4HvvT5l1U
9NX92Cdn52WcMb7T4b3eEnfEO3bsNrNy73vMZT5D99L9n+/6GnPxG/Bb+JYy
dp1zz3oR3g65dOm598y714j//h+RfZ+/5cAbvGDfvHfz97BKP2/Jf8qeOKdP
Kef5tcj/oXv21vuwzf6swONa/wJNPn9n
          "]], PolygonBox[CompressedData["
1:eJwtkD0OgUEQhvf7hkhcQEGBA2i4AhUNCpQqGi4gdOLnImgkEjR+WonEBQgN
leipeCajeLLvOzO7M7OJervY8p1zEQjABTPxnHtCR5yLQ5L4Cl9Fn6BATQE/
5xSx3Axy6AZE0WlyG/TNt9wLuvgtZIh98COxHtprDWfiR9/uao3WjsVqY9BE
78R0GfbokNgsOtMDamJv6S5T/BD/9mwmnS0sdrcPd9920Ps9OKC/kPr/QVYs
prk8BPELfMmzNwdiO+luS7iSS4jV6p/p31XEcqn/29pTe2tPnf0HAW4xYA==

          "]]}]}, 
      {RGBColor[0.8, 0.95, 0.8], EdgeForm[None], 
       GraphicsGroupBox[{PolygonBox[CompressedData["
1:eJxNl11o12UUx/+/34MaXejMaQapm5t2JeJbF8HMFwzSOXNsYe1NY5K1/Tct
vUjnllawFycUTNe6iJwOikiyLAWzglDDMBcYQlE3dRMURK90U99v5/OHXRzO
eZ7nPOf5nvOcc57fr/KJ7vquvFAorMoKhSR+VoMV4jc0+ET0gMZl4v+Kb5TO
DsnviZZo/IH4edFr0v9U4ypRpWhM4xXSrZF8rBBzFcxXoPOq5CHGg4XQXZuH
LfMHkT+S/bXi1zWeI3m37E6KfyW+xnpauyh5uXGKz84Dc5/m12HTWD5LYXOe
eHUe59n+TI1btX5T/A/N3S/5gOR3RYs1/lM0Kr1+0YBog6hetF00LDos6i2E
nz2M7dchxjPzWO8WtYi2iupErfBtxGcxMWnX+cuywN8hahI1i94XnqXS+TuP
2C8lnnel2FPFnVTjVzV61qnMAvNG0XeOo8a9KTBbb4iY1xCrj1PE9rL4fFGn
5s6Kn9TcCdGMQvCTxPxairjdI340i7jbzivOG/GXxS9koe+9TSnurFm8Tvwf
0UJRYxb6xjsh3TOOvWi+xqu1b4moyrG2n+KnxcfzGDs3j+ObzxiRPF18LvI8
8UH7Kprm+DveecR/BL+s87v4GtnYL2zDKbAdS3GPs8irZzS+T/P7xHtEsyR/
q7XN4r9lgffFFPIL4pvEfxGVi7qdf+Jd4s+nmO9LcR/G/r3s7CVvnDPO88ks
aqBfOjXi57T2pmiD5h/X3Osp8v5XMM4Gp/O6DHtlrFnuzsOua2eQ+nKd9XJu
HzlXS77WMnYuNlCvztXOPLBZx03EMXVO7yxwTiFiPEqcv8zCln3wXQ1zX46l
9XdxTie5v4r7rqauij6HPPbaanSbqa1D1J7xHYS7Zp+D90Ou55P0HuuPTdE7
yDkt1GjJlm3fnQWelawXOd+5M0JuP42+ba2nTzxC31gJ7i15yF4fmJKnK9Hz
vPPU+ercWsK687M2j/3r8L+auqhmXIrZKuy1ErMi99cBRtfMXPa59jayv417
8x7XvWthlDxoIdbGZdzlhegfY8Td97wef7fjh/0Zpkar8KOEd4wadN70EMsi
eeD99eRSyV4XtfNTHji3seZ9PdyRcfdOyZfDrNWDxX6WE1PHs4ae6V7ouugi
p/dk0cPc44t55Lrzdzv4jGsvfBc4dhK/DrA4D0q9vgUcx4hVA++K826Eu5gO
3mH0KngTBskx91pj/pqe797vmp5JXR/kbn2+47QLv7vBtZOYtYHJtTfMvXQx
57Vl+O047qPX/cw71oW9Q5zj2J+mlsux7zxwPCa4X+fqDfHbslOUvSNZvOOl
cxxn+9vH2T6nib5gHzbRO+37zSzuwT3E9fgwNWk+B9lxdd66xh9KsZbc37Kw
VcZbdAHZb4frzPj/yuM75lwKn47jVyPfBrZdhh3j+ULztyR3SP8l8BjXpRRY
94h/Lp0bkp9ModvIe9ech67r1Ot1vB2b4c7RRt5D5+1x3jnj2ZRC9ndZOXus
P8S74DfuOvNe35FFTjgfDvBeX+P9Xcj76jvp506u5BGve1PcyW7m54PT+idS
2D2fx1210sd9ThN3V3rXjf8m31oX3TNS6HyYx7fj/98sKXzdAc5+6tDnTvLt
d0m6V/km8beJ77nIXdunTu5oOfh9V66VI+Sbz/O5e1PYPkqdL+Db5Zbjydpc
8QrutVJ8Wopv42vSWST5DslvS34MHetezgPPOyn0rO9vavts35/1W039uo5/
0PwCyXdK/oZ+38P30kXwv5XHWYv4bvKax73ug+zfTyyuiF/N4+53p3grmnlv
bHtwSj4/Sk63o2PdFmTjbmbsHLVuI/2oAXkUDLXU+IwUWOzTGeytp395zwDn
NmDnFG+cc7UdOz7X+TtELPxujNMf3Usm+J7YQ30NpBif4SzrjIGnDdnvy1P8
Mwyl0J1AZwt7LQ9wluNjXKd4595ANk73hNO8Z6U19+1x5r33R+7E8fA77Nzf
AJ5eznJs2/F3HFv2sZZ547J/Rd6dMe7ae+2P3yl/v/mtslyH/VbmvcdvVunb
rJt5x8Cy99WCx1gn0fe3oMdt6J/CR+Mrgsk6Wznb59aByb2/Ez3r3KaWXdO1
YPK+/wAtsXG8
          "]], PolygonBox[CompressedData["
1:eJwtlF9oj3EUxt/3exAubGtjlKnfNlxqF3OhbLKmSC4UjY0LDcNm4t6/Tc2f
XcyFMsU9xZgptWxlbcn60bRSxJUbRTRGbvg8PS6evs/zPef7vt9zzvO+hUPd
u0+mLMuawAIQkWXb8yy7BPbBj4IifCU4An9JcgN5r9Gj6KWgCt7I3hL4ECiQ
UwN+gcM6Q7wCtMNnwF72b5I/xtqGfkpsMfouelRn0BfAG/gp4q3wWtANXwQq
4QeIzcJvgxJ4KfgGLofvtpnn9cFrQDv6HLoa/grsTL7zJ9Yn6LWst4iPwO/B
m4mdBZPw1WG+QU2CPwrXNogcZ30PSog3gWZiz0EDe1tAJfwja3nunm5Dj6Bb
4G9BET4M9sBnwTR8DvTl7kE5+fPo6uSeqreqWbXX8f6F8Aegk9yN4Cf7K9CN
yXfQXe6DLmL14Ad7teFalTMB/85altxD9fIL6/rcPR8Mz0iz0h0ehmtSbReJ
V8FXhd+tmWq2xfDd1GP1Wp6QN+rRY+EeqpeaeWu4h+rlOtbH6N/JXDMZRj8L
n50h/1h4xpr1QfSy8Ew1203sjcNLw1w13ZEXw16WZ+Sd/WBr7pm9I6crPIsC
6FR//9fWIc+iT4RnswYch18N30XfwJWwR+VVeaxM/UbvyO35Kfjy8LM0U832
TPju6vFp+Odkb8sTN8Lv0Lv+gH54D5jL/Uw9uyXsNXnqQ/I3pW/rKzivXoS5
PCwvD4Fdub/hF8k1qta/4Dp8MuwNeWgKfi38bp3R2YFwrjwqr+ofoH+B7tQL
/wcUZn7b
          "]]}]}, 
      {RGBColor[0.8, 0.9, 0.8], EdgeForm[None], 
       GraphicsGroupBox[{PolygonBox[CompressedData["
1:eJxNmG2QkFUVx5/nXgl5qSkkFrbCSUtwy2Z0RhaZcZpJwj6VCGQz9UF22RIo
WdgVV2cccJcBnVEBp5pKFrdSl3coXXddVlJiQWm3Dy2CCPhCU0kpK4TQzJLT
/9f5M+uHO/c+555z77nn5X/Pfb5Ys+T2u1NRFM+VRZHVz9bHnWprNb5N/XfU
qsqgt6u1iv6Exxs1vkL9OLVGjZvVlqk1qH07xfhBtQqNJ6i1aLxL/Y3qH9Fm
GzTelGK950V7R/t0qn9I3yc13qRxpcafU/u1xr/NsV9bjv03WZ8noaXgZ81W
05nf4PHmHOtsVV9rnhq16jLkka0x/zbLtlu31Sl4Nou+xntB+5pkVxZhq222
y3b164qgc/Ydol2jvkX7jhP/t9Qq9d2fY7ydvXPY6Cn1jaJ9XW2PeLaKVqF+
hejdoq1Sm1mGLdfb3uyx3ns+rLmFajepvSSZNeqvUn+H+Gdo3FaEPOt8hqa5
x0Qb0Pwfc8hOUL+liDW2orf6ZWXI/60M/W7GZuKbr/7TOfx8SRfiBd9z/gc0
d6t4yhwx0uzYeMrnfUb9lfZ1u+gbc8TamRR7ss9O0Z/V90zOmWPddbY59p9v
H3CeWWqjNP6x+I5o/BP1i9QOabxYfbLNsX2b18F2xAVx9ngRvn3yks+9zzqf
q8VnQ19ilHiFf43j57i+l2tciz3Mv9RxDU+n4+ch8/PNPl1FyN1LTGr8lvib
nBMnyqCz9ln148kF6d+n7yman6Z2TrTJajtE71Cbgqz6D1PYd6fGR60b6x8k
TjR+tYxcWOEcYc/7UvjidtNvKEP/JtM5f7Nzu89+wT/7HavE7BvivyfFnsTR
hiJiabZxBdwYIK4sj3+WpqDNSbE3+653TBE3C3LoXaf+h2r9Gv8oRzxh7wVq
9SnWAV/GqB+tVod/xbdc/Idy2LHWOHXYOnyziL7B+hA7jJnfYX2JBWy+KIXd
2X9xsh/U16ufXgYGwA8OtBpPwBXkFhsLkKm3no0pbDVH479Iv7s1N8n+Ym6u
bQX/NOvcaP6pahPVJjmHyeUe9f+2/T6bY29sjw/q7Q/ye4Zzq82Y+YRxD913
WH/OvNPfc23jWtuZM6AP+Q2ujSnifIs8RwxwBuKN+D3h8QHbAFxscg4975jv
UP9MEbhFXpPfu3Jg9PkU9xI0YojYrPU5v2DsquB+yEHDBtuN+WD/XSkwYqJz
cLXzcZVxgzlsX+17Z4n9CeaTK8Rehf2FD+b6vMTBNY4Z6PiFHHrbmFZj3J+f
I87m2ZbEab1jvkhBn+V8pof3pHOPdTpsI2x1j3Nsjtchf250DLMesuwPP/ac
bH0YE9foSpy/6hjc5TUGTB8qQ4dqn/0uY8Ui98Q//qky9r5Zhn+X2tfLjVd/
dpx2GDOgLbP+jcaHY46VGmPgUecneNxmfF7rWNxoLG7z9wzfTcToczl89lKK
e4N7ao/x87h125uijvhyDr9Ody48m2P8H83v1vefwEjP15vnBeyl9koR90O1
Y6PbvMxBW2I6dziY018EDjU4f/bluKe/lGPth52T6IRuvTli8lHH5YgUcsTH
i0Ws16c2PkdOv6b5F1w37Eux1kJj7iHjXq/vpAbj3swUsU6c/86Y8wfyVuPr
sIH6Hu+DLbp87gNqZ9Uuqp3y9xEwyXzH1N4w7+ueO2jaUdvoqOfApN22H3g/
23dQVYp12PtTrgc+SOGDbvths3v06sUGnFXtvPU7rfauddxXBH7tsf06LAO9
02fYX0Re7ffcdvP22I/9lr/ZMbXT+5zyPhf9PVAEhvb4bGet04DXPmxdT3sO
2Q+05mAZNSE5CnaQt19V/5UUe58rIxfB+zNlyMDfLPucBSNS1DVnTGce+rUa
/1f9RbDM8oOm35fjbE051v/QPINeH55q7w290nPcNdeazno3pNgDHvb5SO1W
ZEUfqfbdItoIYxz9J3wvr8vB/48UMuDgLMd6YdlfiWeUxu9bZrTzocFj3h0j
vSb8vxT/5Rq/Z9rllgMHWAecWWA9oKP3kO2bRCutyyzTGYPxfcZYHknU0J+3
7a9PYY/l9hn+ogbFThMdz/jxuMYXjBvcaRfKsN30j+UGubLbOfiR2mm1sdQQ
Oda4zuscc771ObcO+num7zHuKXAa3EYHZKusG/qet3/x+QX77rxjAPoU+567
aI11/WsKe4+xzY84d8j1sabXWbcq69nvMXqC01ONzV05xp055D7pNYccq9h8
tGNukmOhtH9/LpnLNP6n1+1xrtalwJHHbEvwods5Rk6DD9QPdeZ5zXTyErk5
prMW+Q9mtBuXuHdWeP1W5/bWj+X6NsvssRz4kFPkADoT49McV8hRkyHT6hqm
1TLcaW1F2OMm22RvjndJu+sa+MH2JufvkOsafI3fD/tMB3yuOp8BuRrLkhPT
7a+Xc7zLf5PDPvNT1FgtvrOp99E9WX9sBoZewkv6Tvv6RduA9+b3UtzPYNo3
UtQw0O7wHQztFtMrTefsB3LM7c/DOI7vqBEucz2xsgi9HlT/sxy2PpXiXnnF
/idesu3f67t1Wx6+P7hPqAEZd9lencXwXdflGMIOvP2oH6jHuDu5N6HdZnq3
18O3Fa5FeU+D5U3Gc+4xZFY6V3c7dg5anm9sf6fjkDcidSr1X53p+HGcMZ56
m1qOmu//b4Ii3tjg4pIcdVW9+u8br8Ctx/0u5n1MTQBm3Z9DnppxrnNutNc/
kuLNf694HvU7mvf04RT/BSbniD3wDpyhfgQzWOtfxv9fiOekMWd1jnwe5T0W
eE/wnrqPMXXKSr/1ePPN83rgMfh0zhi1ym9A3oJgFZjFfUQdQz3DW4pakHrs
9znwcKL5iLsrHXvcESMcJ/yL4R6tzVGvY+sTxp7C8X+V/6tcnQOrhoyfy3LU
wQ3Wnf14F/Cvhn8d5DA5Pd55Pej7E3u0mK+5CD7yYb3zqNL50utcoG75e4o7
d632as2BF4OWmeC93nXO/jQPvyuq7aeptsMWY8tev4ubHc9gyULjCfpeYZ2p
w4hj/tNsSfFP6gc5sGSs8WSc+TnT08aWl/Pw+wGbNJuPuf8BqSuhzg==
          "]], PolygonBox[CompressedData["
1:eJwtlGtoj1Ecx//P81su2dyGuS8RcisrNkoKxUvZG4UXmyTJNjNEyWVDirnf
J7dcmlsuw5bksjaXEWErTDO535eZYsvn2+958el8v+ec53nO8zvfc/plZk/L
CmOx2CyIgw4Wi42hIwEOoOfD0yAWm8RYFX1t8Cm0TfStR79Ht6D/QSH+Cj6T
uW1p9+Hvw0v8cHwVegHUMDedvof0zcU/wI/C38V3xo/AZ6Cr0Y9gKnoIfe3R
cTAS34Bfg24J/d1DoQz/iTYOnjOehc+BF4GvSWubg7+HH4ivxPfAZ+n/0HfQ
JaGvTe/YhU+ANP037EX/oU1jfjZcwn+JxlrBbvzX0P+9lvGF+JlQpvfDDPQR
yOf9icw5ij4B2/BJ+JPopfCWueNgCXoRvNK7mFMaep/GBqOvqt7mOpe+27Qf
wSCA7Yz1hLGMTcc/QV+jLeRd6bSPzZFOYU6i+Tf0LdVctdceZETPdDKvkWpV
z/zF6Gb0MK0L3wtfARPwdfg89Gk4zLO96DuD7g4TQ59TiY6H1GjNO9G/aVMD
35Pz+HYwOsrYFvTraO9/wGr8RvPsKKOb0MlQEHjNi5n7JspqI6xlrA7/Ez0F
QvM1aq196f8VemaUHWUmG12rTKInwwrzf9a/J9PfCKdhU+Df1LdVc9U+hA8w
AL+BsRy4ic83z54yX4DuqzwEvkfaq97mWUliTgXzl5vXdjwsQ58yr6UyU4w+
a7724/jrtP3x6wM/QzpLK83fpcyvQh83z5oyeAx9GQZFmb6I/hmdtQw4aJ5h
ZVkZzDXPuLLeGj7Dfu0RbTx8Cz2DyqL+qTrKnLKnDNwKvQaqhb5Zwlg5bV7g
ma9BP4Mi5s7D92G8m7lWDcvRF8zPnjLSFJ35oVEGlcVz5nujjClrHc3/RTW5
oSxCl9DvON11Xc2zr292Qa9TBgO/Y3TXHDI/q3qmAbaa34W6w7aZ33m6+5rh
HeObzXVKdFfONs+aMpSJ/hv6XuqfS/F7zGupM6CzoEwr28qoslpkXlvdQbqL
lGFlWWusp2+HedZ0RnRWvkd3d7tob/4DxiG5SQ==
          "]]}]}, 
      {RGBColor[0.8, 0.85, 0.8], EdgeForm[None], 
       GraphicsGroupBox[{PolygonBox[CompressedData["
1:eJxNV21MlmUUfp779kdboL/cBEEsp1M+hg36EIhktXxfLBX74MOQd7j5Otpq
rgEJsmED28opykvZl0sgaykl+qMyC8SWfQpWq/WDpGyvWlKrzR9ltq6rczH4
cXbO89znvZ9zn3Nd59zvTfWPr3/MBUGwJgwCD50HSYedC12EF6Ww/4bDu7B/
ht0EPYK1Y5DjkFa82wVpgTwDKYNvA/QX8LsX9ufQl/G8CvZ26B3Q7ZAI5FOs
NeNdDDoJPYz9RiFbtVcx5FasFUIXQp/Gb45i/R3Yb0DS8Pw69MOQJ+CzEbok
NJuxDeA5Ez5HvO3Vi3eDkFPSPMOF0Gx+OwV+1XjeD50dWIw50JtD+1Y+9FxI
1Nk6z0J7Puw79O3bocfxXI33P0B3QtdAzsI+g/WPQ/NPQjIhsyHP4zeL8f4K
/OZBiiH1of22w9lelfCLM5bA9tugPXnOPki/ztOr51Ttn0GBb4mzc/D3TZBG
yBI8b2GskKrAbH6D9WPeCqBTEdsj0C97OxvP+BfWvlUtTisH5crDHPjUwecg
dDfkZtiXGT/sRth10DdA1sLe4y0ncWd5SUB3O8MS9T7INtjnAtNj0ItCi7ec
54TdHxoG78ReK6H/4Tmd7ZkCn1K95/pDkEdh10LvwXqXs723Cms8Tz3WPoG9
CXq16p2tvB4TbvqUdz6zVnNVr43C4Qron/AujTWEvQ1yiRzxdk7Gx/pElHfW
9kbimDkgVsU78q8L+iSkUhw6FBqPyAmehXXv8xZDrzf+ZYqDjInvc3S+BnGA
e7MW5HE79PuQCsif8n0V+7wEWQr7d7y7Ar1c+fzaW77SvdWLsUwEpttkt6of
MLfNqg/tfvUKPkdn4G6vMz/6zFLed0KvCy0+9iPWijVjzGPiK3lcFhofxsVX
9hZinv2kQxypFo/YW6g79Z61aBdulxOHkJ7AcE+udMNuwXqrsM7+R5s940PI
W8QSZBmkeQZ/msWxHd7w86Oz553sB4Fh+4DwvUR7bBG2a4Tvi9wX60OBxbhD
cUZlR8TpNPGaMTFW4pP1PKya8v127ZOUzdyVI7YjrIM3PPOsCUgusR9arK+I
y+R0xNueq7ztS3shZAjyNnt4aNihP3vLffAbgL3aW35iylGB8kocvuftjNcg
153V8oQ3TDOWHuWhzVnsD2JtEPoBb+do07mGyV3FnVBtasUZnpF53Qf5QPmt
EQaIi0bVpAPyItZOCQfPCnvr9DwozhGHe900tmmzv7A/sZ7nA/vOwNS3ZLPO
L6iXpmqGEs/E8HPKYyyc7n3cj/OmQ7XhfOBsqhTXEuqTxao78XlKcca1B33I
xwPqq7Q3aB4x1z2ad5x7CeWgU3nvFF7XeMP5/eSjt1qvVU/tEh9rxQXWmT2D
Z+ScYf8jl9k/a9V7b4POCq3/rwiM28RTMez9odWSdWQeR8X1LvVG9shq8Ziz
NSbsEbNOXJvA+m/O4mAPyxWWib2FwgRnx0lhg89jqgVrynnFb0WUg8ZgmrtN
2udpzS/OsRzhnblrCafn1VPqY7PUx3hO3q04Pzk7iPE/INeIcfE6onsFz79c
cWeI3wWqM+tNjjOX3Iv7zNP8IV4uOTsDZy/vUA3CSIc4RSyxP/J+l6Ocb1IO
y7zN1M+8fTNfXG3S3a/ZW5+qUu+Oa3bxOV1zYQH0l87m1jLda+hDPNSrR8zE
WUK8i+vMHeI6a8xZwbsj8d6qe+T3mgNj6v/Dwgj92Q+26/evecvLIW8c7RJP
G5RL9h/ePTjbUpQP5oV3pri43qO50KP6jzrrIznY85wz3uZ7u/uwfsQf5zx7
1lnFQ3tIsylDOf9OfesjzSvOIa49GRovOcsKVVt+u0s4XSjOcHZGVMs+9VJi
Nku4pe8i4bxKvlFhO6KakaOLxdOiwHyj4ght8rFC36RdJ24T6+3iLDE9Nf/+
v0eG9g3un3QWz25veYrJj7xJ0zl+dRYD778J7cU+yRrkqSZLFSO/y3sZa8Y5
yPvdGdWOd65S8Wq+txxe18zdLJzGdS9krmP633GXt3rWKF+8ExEjI+I5f8dz
7VbPuujMlzFWiwNR5S4hTrMeI864wLsSuXVU2I6JZ9x7vbf3FdBveuP5YW+c
qxdH2EvOC98rxU1y9BtnnCmAPak+kpS+KDtPWF4Q2O9452pW7tljmH/eTfl8
wRkGsoVP3jF/Ce0+95WzHnGLN44xHvbeOt3nS7zdidgfOIPGnNUyz1tvY0xz
IHd72/ce3YFTZ/CN9mz5XpX/LvG+RXxKilMT4hnvVm3e+DvurA4rhOWp/3jD
Okub9uJ9fURrNZr/5Fq6MD7VE4u1T6mwcFzvcuSTqRwztyeEt3/Ve3jf4neZ
jwvi/qT8eUbmqkV+WeJBRLkv0hmuKheTwlaRvp9Uffnd/wBKJNc/
          "]], PolygonBox[CompressedData["
1:eJwtlOtrj2EYx5/7ufwLK2vO2uznOIxoawwZm+PGliiZl4okGVLygkJZGo0o
bOYwP6bk9DOHZTlkTi2n8sIh21iUdw7J59v1vPj0+17Pfd3Pc9/X9b1+w2s3
VK6PoyiqggFQZlHUGqIoA5dZuA630Q3wHF3BehrdDleJFxJfDJ6j3DfQjG6C
mazNgC3SUIIugLHoS7DE/Bv61k54jL4Ct9D10IXOJ2dY8DPNQ4+HVPBvLkKf
gWzyiqEDPRpGsnYBytFved6H3g+jiHNhL3ojdLD2HvrRD2CNeY5ydQfd5STx
avQY+El8jHgVOh++EzcQV6NHQC/xbuIKdDZ8JL5G3EZdP6s+5nfUXfdBnmLz
WqlGj9CNsAKdC9/IvQl30IfhhWoFd9GN8BL9G0rQm6BatYW84D1agD4Ai9FD
4Qu57XAPfRS6VTfWNwd/RxG6Sj0JnqPcv7H3Tjk1rE0231sAk9CdrD/lfiv5
7Sb+w28KelivI76v80f+7AbxNugNvkd755v3Sj1X71PmvVfP1fupsA5dCFPQ
E8xrIQ/IC2n25PCucn679C4YjC6FTvQJ895lETehz+kOwXPS5nu0N4tnMXqi
eW3lUXm1Wd8M7rGz6CAPJ57ZYX5n3b2UOAedgTr0XJ49Qc+CssSD29GnzM9S
pD7obHAwuGflXZ1ZZ5dH5dUh5l6Vh17xfLp5r4thGro/dq/Ik0fUa/PZkmfk
nX/J2XQmna0vdq/KY4eIe2L3hjxcT/whqYU8vIt4DrQEv4PuopnX7OvMz9Cf
Yve6PLaH9R+xz4Zm5jjxr9jPqh4uN/eMvNMGleil5lqeziQzrFkeBOf132E+
O/LQa56tJX4YvOfqfQvxwNh7pF61mu9Vj9Vr1Vi1Vs5p8xnXrOsdtehCc2/J
88vMPSvvyqNb0ePM//s0U5qtd7zna/CazCb+D0lIqLo=
          "]]}]}, 
      {RGBColor[0.8, 0.8, 0.8], EdgeForm[None], 
       GraphicsGroupBox[{PolygonBox[CompressedData["
1:eJw1kkkvg2EUhd/2+yU25nkKIYghhprHxNLOhq3ED7AjIogU1Sb9AUUa0dgo
CxJBY4GdLYsuuhBC4jl5r8XpOe/t/e5ctLA8uRR2zvWAANzw04fhFq4FuyHn
6uBqsI2ugSvBFroKLgeb6Aq4FGygy+B6sIdugA/gY5Ak/hmxF+ER7MMWR/Eu
sO9gn0LPgVPsP9jW4WuQc952BbLoc/5bgcfwnbRcylkC3rG/8H8xuh19i54J
fA1f6Bb0IboVbgL76GZ4wOpXH6sgie4O/PeKk4LbeB9hb4c7QALdabEvrcd4
yNeqOmPwid7ovPP9qJcMsdbgCb6dDbzPd9jnU95e+J73PD5p+A5ENIOw349m
oljjtiPtKhvyfSlXl83hGd+C8zH/32LNKWV99Qc+XsJqU4wDi5OzOjMW5xd8
ON/rvvWrecSsX9WkPpWjJ/C+r/btJ3izGAXTedPyf7Sdareqt2C5Ps1Hvtr/
keVSvXGredTuU3f6ZLekmxqy+9SdToMoujHwc9Q8B9EPdpO6zbTNPGJ3EbUe
tZ+szeQPKbp3+w==
          "]], PolygonBox[CompressedData["
1:eJwlkckuhFEQhesqD8JSRETQ5il00ObuRiIxxM6GrcQD2BERLdLmxAvgCQwL
EjHExivwBMSiv5NafPnPqfvfc+vWrV3dyK9XmVkNVEOnm50ls3PoQo/CGPU9
fA49DN34XfwIugNO0fewhO6DS/QjrGgvLPD/Pn4c3QSH6G1qHxz8C9f4E2hj
7Q9/k6IH9aIMZWWpP6H/+d7iL6DH40ydrT1z6AlYI/sAP4lehLsUZ8yil+Eh
RcY8ut7jburxlewZj96OqOXRBSjhy/giegiu0D/UBtFTsGlxp2n0FxnfFv9s
4Rs9etE/76xl8McpelJvuoPuopn1ogdgJ0VGP7rOY9Z6gxf2t3j0ooxWdIPH
bHXnN9abPXpXz5/4Z4/ZKVPZmrFmrTdr11t6vLVmotlUAPUaQcE=
          "]]}]}}, {{}, 
      {GrayLevel[0], Thickness[0.001], Opacity[0.5], CapForm["Butt"], 
       LineBox[{730, 835, 836, 834, 891, 729, 807, 728, 832, 833, 970, 969, 
        864, 831, 830, 829, 764, 855, 863, 828, 827, 826, 762, 854, 862, 825, 
        824, 823, 761, 853, 861, 822, 821, 820, 852, 851, 701, 724, 819, 818, 
        850, 849, 699, 722, 817, 816, 848, 847, 698, 721, 815, 814, 846, 845, 
        696, 720, 813, 812, 844, 843, 694, 719, 811, 810, 842, 841, 692, 717, 
        809, 808, 840, 839, 689, 714, 806}]}, 
      {GrayLevel[0], Thickness[0.001], Opacity[0.5], CapForm["Butt"], 
       LineBox[CompressedData["
1:eJwVz7tLQnEcxuGf2hCktBsIDv1DbY3ZXls3aDCothJSTCwou9/mblMXp2wq
agqyIIuiwFWKnjM8fL7vOXDgZHOjAyOxEMIgsUQI0zzFQxjSHMMc2bca59md
16bOaBdzvNiz+qrz2s0ib/aCtrSgPRR5t5f0Q0uaZJlPu6xfWtEUK3zbVf3R
Ve1lnba9phvUuGCLbTbZZYdL9jlgL/onDqnTH733nTtNk+HBvuLYfcIY4zx6
ds2pu6MTOslU9C37Xvv4dZ/pn55rgxv+Ac73OV8=
        "]]}, 
      {GrayLevel[0], Thickness[0.01], Opacity[0.5], CapForm["Butt"], 
       LineBox[CompressedData["
1:eJwV0EsrhFEYwPGDvcadIjE+kS2riVGGGdc1xZIFi1lYsB9yG0NKLhGjJEbm
QyhFxmXpdxa//s95eut939OXyg1m60IIKXbqQ+htCKGgwzpEoJtbu20WzIuM
MMqd3S5L5mXSjHFvt8+KeZVxMjzYFVkzrzPBJI92JfLmN81qjilOnDf0Xad1
hllOnZ+0kQ/zpn7qlia4pJ8kzVRp4sUzZzybW/gyt2krr+Ye7eCadm4Y4Cp+
ox5T5M/5KL5HD/U3/rP+6IFeaEW7KDPPt92edsa7i/fKHLV4j3qu/06KOhg=

        "]]}, 
      {GrayLevel[0], Thickness[0.001], Opacity[0.5], CapForm["Butt"], 
       LineBox[{681, 858, 731, 892, 732, 837, 767, 856, 734, 894, 735, 838, 
        771, 857, 800, 801, 774, 981, 773, 712, 687, 974, 975, 741, 775, 740, 
        778, 777, 959, 958, 873, 907, 906, 957, 715, 956, 872, 905, 904, 
        690}]}, {}, {}}, {
      InsetBox["0.5`", {0.46246261935104116, 1.4451956854720036}], 
      InsetBox["1", {0.9249252387020823, 2.890391370944007}], 
      InsetBox["1.5`", {1.3873878580531236, 4.335587056416011}], 
      InsetBox["2", {1.8498504774041646, 5.780782741888014}]}}], {}},
  AspectRatio->1,
  AxesLabel->{None, None},
  AxesOrigin->{0., 1.},
  BaseStyle->{FontSize -> 16},
  DisplayFunction->Identity,
  Epilog->{
    InsetBox[
     FormBox[
      StyleBox[
      "\"\\!\\(\\*SubscriptBox[\\(\[Lambda]\\), \\(max\\)]\\)\"", 26, 
       StripOnInput -> False], TraditionalForm], {1., 5.5}]},
  Frame->True,
  FrameLabel->{{
     FormBox[
     "\"\\!\\(\\*SubscriptBox[\\(b\\), \\(00\\)]\\)\"", TraditionalForm], 
     None}, {
     FormBox[
     "\"\\!\\(\\*SubscriptBox[\\(b\\), \\(01\\)]\\)\"", TraditionalForm], 
     FormBox[
      StyleBox[
      "\"(C) \[Alpha] = 0.2, \\!\\(\\*SubscriptBox[\\(x\\), \\(0\\)]\\) = \
0.01\"", {FontSize -> 20, 
        GrayLevel[0]}, StripOnInput -> False], TraditionalForm]}},
  FrameTicks->{{Automatic, Automatic}, {Automatic, Automatic}},
  GridLines->{None, None},
  GridLinesStyle->Directive[
    GrayLevel[0.5, 0.4]],
  ImageMargins->0.,
  LabelStyle->Directive[
    RGBColor[0, 0, 1], 16],
  Method->{
   "DefaultBoundaryStyle" -> Automatic, 
    "DefaultGraphicsInteraction" -> {
     "Version" -> 1.2, "TrackMousePosition" -> {True, False}, 
      "Effects" -> {
       "Highlight" -> {"ratio" -> 2}, "HighlightPoint" -> {"ratio" -> 2}, 
        "Droplines" -> {
         "freeformCursorMode" -> True, 
          "placement" -> {"x" -> "All", "y" -> "None"}}}}, "GridLinesInFront" -> 
    True},
  PlotRange->{{0, 2}, {1, 6}},
  PlotRangeClipping->True,
  PlotRangePadding->{{
     Scaled[0.02], 
     Scaled[0.02]}, {
     Scaled[0.02], 
     Scaled[0.02]}},
  Ticks->{Automatic, Automatic}]], "Output",
 CellChangeTimes->{
  3.772811149702497*^9, 3.772821445435646*^9, 3.7728884308707047`*^9, 
   3.7729813929966097`*^9, {3.773339201677943*^9, 3.773339255398992*^9}, 
   3.7735885996776333`*^9, 3.773780916042849*^9, {3.773780946521566*^9, 
   3.7737809658427773`*^9}, {3.7737809987059298`*^9, 3.773781045605321*^9}, {
   3.7737810840366983`*^9, 3.77378112370185*^9}, {3.7737811593637123`*^9, 
   3.773781189707842*^9}, 3.773781237621421*^9, 3.774122729564683*^9, 
   3.774189253167657*^9, 3.774189363011633*^9, 3.774189521024805*^9, {
   3.776943871085531*^9, 3.7769438873668118`*^9}, 3.777038275083776*^9, 
   3.7773011203825502`*^9, 3.777301304127013*^9, 3.7773136444306183`*^9, 
   3.7773136750340157`*^9},
 CellLabel->"Out[32]=",ExpressionUUID->"3e5dd649-b884-4c92-9070-3f52b491def0"]
}, Open  ]]
}, Open  ]],

Cell[CellGroupData[{

Cell["\[Alpha]=0.4, x0=0.01", "Subsubsection",
 CellChangeTimes->{{3.772810167560754*^9, 3.772810199321007*^9}, {
   3.772810256051992*^9, 3.7728102653391457`*^9}, 3.77282502157386*^9, {
   3.7729888359298058`*^9, 
   3.772988836393032*^9}},ExpressionUUID->"c6956c9f-b188-4ac7-a351-\
9b3594c821b3"],

Cell[CellGroupData[{

Cell[BoxData[
 RowBox[{"p4", "=", 
  RowBox[{"ContourPlot", "[", 
   RowBox[{
    RowBox[{"\[Lambda]max", "[", 
     RowBox[{"0.4", ",", "b1", ",", "b0", ",", "0.01"}], "]"}], ",", 
    RowBox[{"{", 
     RowBox[{"b1", ",", "0", ",", "2"}], "}"}], ",", 
    RowBox[{"{", 
     RowBox[{"b0", ",", "1", ",", "6"}], "}"}], ",", 
    RowBox[{"FrameLabel", " ", "\[Rule]", 
     RowBox[{"{", 
      RowBox[{
       RowBox[{"{", 
        RowBox[{"\"\<\!\(\*SubscriptBox[\(b\), \(00\)]\)\>\"", ",", "None"}], 
        "}"}], ",", 
       RowBox[{"{", 
        RowBox[{"\"\<\!\(\*SubscriptBox[\(b\), \(01\)]\)\>\"", ",", 
         RowBox[{"Style", "[", 
          RowBox[{
          "\"\<(D) \[Alpha] = 0.4, \!\(\*SubscriptBox[\(x\), \(0\)]\) = \
0.01\>\"", ",", 
           RowBox[{"{", 
            RowBox[{
             RowBox[{"FontSize", "\[Rule]", "20"}], ",", "Black"}], "}"}]}], 
          "]"}]}], "}"}]}], "}"}]}], ",", 
    RowBox[{"Contours", "\[Rule]", 
     RowBox[{"{", 
      RowBox[{"0.5", ",", "1.0", ",", "1.5", ",", "2.0"}], "}"}]}], ",", 
    "\[IndentingNewLine]", 
    RowBox[{"Epilog", "\[Rule]", 
     RowBox[{"{", 
      RowBox[{"Text", "[", 
       RowBox[{
        RowBox[{"Style", "[", 
         RowBox[{
         "\"\<\!\(\*SubscriptBox[\(\[Lambda]\), \(max\)]\)\>\"", ",", "26"}], 
         "]"}], ",", 
        RowBox[{"{", 
         RowBox[{"1.", ",", "5.5"}], "}"}]}], "]"}], "}"}]}], ",", 
    "\[IndentingNewLine]", 
    RowBox[{"ContourStyle", "\[Rule]", 
     RowBox[{"{", 
      RowBox[{
       RowBox[{"Thickness", "[", "0.001", "]"}], ",", 
       RowBox[{"Thickness", "[", "0.01", "]"}], ",", 
       RowBox[{"Thickness", "[", "0.001", "]"}], ",", 
       RowBox[{"Thickness", "[", "0.001", "]"}]}], "}"}]}], ",", 
    RowBox[{"ContourLabels", "\[Rule]", 
     RowBox[{"(", 
      RowBox[{
       RowBox[{"Text", "[", 
        RowBox[{"#3", ",", 
         RowBox[{
          RowBox[{"Max", "[", 
           RowBox[{"x", "/.", 
            RowBox[{"Solve", "[", 
             RowBox[{
              RowBox[{"\[Lambda]max", "[", 
               RowBox[{"0.4", ",", 
                RowBox[{"x", "/", "3"}], ",", "x", ",", "0.01"}], "]"}], 
              "\[Equal]", "#3"}], "]"}]}], "]"}], 
          RowBox[{"{", 
           RowBox[{".323", ",", "1.06"}], "}"}]}]}], "]"}], "&"}], ")"}]}], 
    ",", "\[IndentingNewLine]", 
    RowBox[{"ContourShading", "\[Rule]", " ", 
     RowBox[{"{", 
      RowBox[{
       RowBox[{"RGBColor", "[", 
        RowBox[{".9", ",", "1", ",", ".8"}], "]"}], ",", 
       RowBox[{"RGBColor", "[", 
        RowBox[{".8", ",", ".95", ",", ".8"}], "]"}], ",", 
       RowBox[{"RGBColor", "[", 
        RowBox[{".8", ",", ".9", ",", ".8"}], "]"}], ",", 
       RowBox[{"RGBColor", "[", 
        RowBox[{".8", ",", ".85", ",", ".8"}], "]"}], ",", 
       RowBox[{"RGBColor", "[", 
        RowBox[{".8", ",", ".8", ",", ".8"}], "]"}]}], "}"}]}], ",", 
    RowBox[{"ColorFunctionScaling", "\[Rule]", "False"}], ",", 
    "\[IndentingNewLine]", 
    RowBox[{"BaseStyle", "\[Rule]", 
     RowBox[{"{", 
      RowBox[{"FontSize", " ", "\[Rule]", " ", "16"}], "}"}]}], ",", 
    RowBox[{"LabelStyle", "\[Rule]", 
     RowBox[{"Directive", "[", 
      RowBox[{"Blue", ",", "16"}], "]"}]}]}], "]"}]}]], "Input",
 CellChangeTimes->{{3.772809907677195*^9, 3.7728099535301647`*^9}, {
   3.7728100215747337`*^9, 3.772810045277142*^9}, {3.772810206914981*^9, 
   3.772810206977736*^9}, {3.772810540227091*^9, 3.772810540489916*^9}, {
   3.7728106469412003`*^9, 3.772810648468463*^9}, {3.7728108406679564`*^9, 
   3.772810840730866*^9}, {3.772811093492463*^9, 3.772811113661907*^9}, {
   3.772811144149021*^9, 3.7728111485629683`*^9}, 3.772981384587246*^9, {
   3.772988838547267*^9, 3.772988838960438*^9}, {3.773339956433083*^9, 
   3.773340065567574*^9}, 3.773340117804926*^9, {3.7735886580509872`*^9, 
   3.7735886889795*^9}, {3.773781210784498*^9, 3.773781217549262*^9}, {
   3.774122749104883*^9, 3.774122756157132*^9}, {3.77418925936808*^9, 
   3.774189276751236*^9}, {3.774189368771393*^9, 3.774189369746269*^9}, {
   3.774189526422824*^9, 3.774189529897903*^9}, {3.776943894447467*^9, 
   3.7769439203916388`*^9}, {3.777301074579468*^9, 3.777301079706966*^9}, 
   3.777301287323498*^9, {3.777313651599248*^9, 3.7773136676594057`*^9}},
 CellLabel->"In[31]:=",ExpressionUUID->"a61a7783-66a1-4c5c-a610-8665bf5d1229"],

Cell[BoxData[
 GraphicsBox[{GraphicsComplexBox[CompressedData["
1:eJxtnAdYVEfXx4FFQd1FYNVgjMZYsLdoVCw5o2KLXSSRWGIDe0k0sUaMDbG3
iC12oyJKUexGBQ0iwReB4IsoICCKlGVZYKm7377s/uc+c/l88sTnl3Pv3Puf
OXPmnJm7+WLW0oneNlZWVgm2Vlb/+1v8U0j724w0/RNBIsdzTrmx+H//yOwZ
nM3mbM6vav5DLmeD8X9/NJz31dxfxLn1/3B/MefwmvZKOQ+veWA55+Sa9is5
L6x5wWrOFmFMxlZLaq4r4XpFjucMvaI9gzP0gqEXDL1g6AVDLxh6wdALhl4w
9IKhV8ZWry33Qa/I8ZyhV7RncIZeMPSCoRcMvWDoBUMvGHrB0AuGXjD0ytiq
bc1zrBj0ihzPGXpFewZn6AVDLxh6wdALhl4w9IKhFwy9YOgFQ6+MLeOr4HpF
jucsjq+C6wWL46tg4vgqmDi+CiaOr4KJ46tg4vgqmDi+CiaOr4KJ46tg4vhy
tjpQ89y6XK/I8ZyhV7RncIZeMPSCoRcMvWDoBUMvGHrB0AuGXjD0ytjqm5p2
6nG9Isdzhl7RnsEZesHQC4ZeMPSCoRcMvWDoBUMvGHrB0CtjK+uafyu5XpHj
OUOvaM/gDL1g6AVDLxh6wdALhl4w9IKhFwy9YOiVsdWtmnYduF6R4zlDr2jP
4Ay9YOgFQy8YesHQC4ZeMPSCoRcMvWDolbHVzRp25HpFjucMvaI9gzP0gqEX
DL1g6AVDLxh6wdALhl4w9IKhV8ZW5vd25npFjucMvaI9gzP0gqEXDL1g6AVD
Lxh6wdALhl4w9IKhV8ZWNc3eUHO9Isdzhl7RnsEZesHQC4ZeMPSCoRcMvWDo
BUMvGHrB0CtjqxE17TTmekWO5wy9oj2DM/SCoRcMvWDoBUMvGHrB0AuGXjD0
gqFXxlbm5zThekWO5wy9oj2DM/SCoRcMvWDoBUMvGHrB0AuGXjD0gqFXxpY/
LlyvyPGcoVe0Z3CGXrBYH7kwsT5yYWJ95MLE+siFifWRCxPrIxcm1kcuTKyP
XLhekdMt8ayIah6/P8uSf5ZZ/CLHkq8YaFFNe/mW9mwsfqK1xH9bi/4w3h56
EmzujySZPV1WTxrk9zMw2jf//QkfLzDul7M4PmGy5yXVej5YvF7qP7Rv/vuM
JX/VWuopI2fYa7rz3CcMdpFTavUX7jf3b3Kt9sX3O1Pr/dC+aC+U1U9a/jz5
+6E9+IN8vOAf8He5HfUo/AfXoz34E+aH3I76Dv6G69Ee/E/M3w2y51lx/8T1
aA/+Ks4/yS7WQzp+Pdoz67OT5VOSHfm8+bo3fPygT76/AP3m/s+05Mt6rkde
j0Nvzesb31ueX8X7S16/Qp85nuRZnmvN31de70GP+X0LLe8Dfcncn2rMbd5y
fWBz+8Wcoce8jr6rxeb2KjhDj7l/P9Zic/8ZOUOPOT4W1GLz9TacocfcX9pa
7Frz4nW4/0Mvxkecnznc/8EYX4wP9IrjU0aiv2GdyuN6RX8ycMb4YnygF/4q
zg+drN4v4nphl/szGP1hbs+OXy/W00XcjniG/oH/i/0Xw/sL+sX+03I2+6O+
FqP/wGI8MXAWx8+G4XqwGO9t+PoA/8f7grFegBHvxPmSJYsvetn9hlp29Dfs
Yv+XWPyxPr8ejOvBeH9z/6v4+4Px/mC8P1iMvyomxh+VLD6qZPFDJfM3FX9/
8fmGWmz2R0fWqub5VZZxc+J2sLgeq7k+MPSBoQ8s+oOaieuJmon5jVq2fqhl
80vN9YFF/1KzvTUPrOAMffLnYf7ut+SbYr4TL/N/Ta35I663Wj7fxPeRWNyv
1sv2c/W19h/l80u+X4r5I/qPgontK2TjL+1fivMJ+yO2PN8W52OKLN/MqDWf
xPhkkO3v6WX7Y4Za+1uYTxhfcX/JQPL9KnE+IX9TyfZjVbL4qOLvL86HbNl8
yuUs7seqZPuxKtl+rEoWbxw4y/czML/gn+b3cpbVP1L9C4Y+cT6mkGjPkM3P
bNl8ypXNHw1nsR5Sy+ohtaweUsvqIbWsHlLL9ncNJOYHyHvT+foFO9Zjc7+l
Wq4v5Os18gsw5gPux3wxx4MCc/v5Vjyeifl0mOy8KYnbwfL5Lq6HGs54vvl9
Knh+IuarOXw+Yr1G/gZGvIF+83zBep1vqWeseb2B+81+lcgZ+aOcxXj3ireP
/An9a27vNbeL+aBUD/z/+Z6exP0y5EsaPh5m/70re/9C7h/i+Z6RcH8N95af
L5VxfWI+r+Xjh/ZhF/dvbRn0IV/Deif6S4SsfrjL24N++Dve1+wPRp6Pif72
d633xfqA98V8AKN9RAb0H54vntfFkdwONr+PkfdvjdlUD2A8zfOnlA7W/N2A
Dau5sdp8X76T7DxE8lesf9AnH1+xvs6U5cfI3+pZ5kuJ5X2Ulvex5Gu9nSzx
pdIyH+T7v8V8PQdjfYVexEfoxfvj/cztW/a7p0j5KtpDfJD3r3w/B+1jfqO/
zPelmsczWmuZfy8t/aQT/f2G5D/y58n9G/0Pf5af9yFeiuNvw+3i+m/k9ZnY
f3bcbm7fntuxnsMO/4FdXJ+Nlv6QzjOQn8Je8183OPJ4h/hltl/m/SX4P48v
Rh5/xOfZyvZfJD3wP7F/lLL+aCir36v4eJnbl9h8Pfb19/P3Nec7lv0TZ+Rr
HzmL54V6EuLn4lLO5udL9v9//7BQFh+0su8JpP0u8fzeyP0HLJ7/Gnk+BxbP
D408H0J+jvETz3+KqJUQZ4tl/lwh+76lQjY/Kvh6Dv8Bi+d7MST6V4wsX0vi
drB4HhhmeW4jzua4KdVHsINhR3uwg2FHPgQ7GHZzf2RxOxh2xBvYwbDDH2AH
i/drZfdrZedDOm4Hi+2XyNovkZ0n6bkdLOpLlO3fJXL/MF/3L58/KZb1R4z3
r7gdLO63v+b5JOIxGPHYPP+03B/xPtAj5nulnLF+ifNVz/0V94v5cKksX9DL
4omex3+x/rWR5eM2fP1EvBPvt5HV8zay/QsFj69ifLxbKx8S148YWb35N78e
+QcY/o77wbgf4y3f/xTbS+f3g+X5NK6vaY7vh9pyf8T6Jp6/S/mHPB/B+of7
sf6J35PZMXG8Jcb6KPavg6y/HGT6Hbg+rKdgxFfRf5VcLxjxAfeDxficya83
z693nBE/cD8Y94v1gpKJ9YGSxxexvs+Xff+Rx68X8xkljz/i87X8fqwP4vO0
nBGfcD9Y3F8o4teb45GOM8ar5ropaj5eYIwXGOMBRv+C0V9g6BfbK5Q9r4gz
8mEw/AuM9dXcjhNnsw5nS/+U83z5ek37FZzF+tWG189muzUfPzDsiDe4X76e
I/8Q50MlZ/n3gWJ8yeTxCyzGiyxuF9uXvmeTz2fxezRpfwr7HaK/lfD8FQz/
QTyAXYyX0vdG4nyOk9njOYvxzoG3h/FFe2C0J9rjZf6SLPPHFM6IF+L9GZwR
D0R/zOaM+S76Yy5n+AMY+RsY81Vsr0h2vU42X4pl/l4qe57E8D9RX6qlniuU
7efifD2f13tg+CPmK+zIP83tllvykQSef6D/web+e2WpZ6R8BHaweL77ml9v
Hq83nOEfYv5+l99vft4N3r65vYecER+Qv4jfy5bx+Suep5Xw+YL+R71kfp6B
7/+J30Oo+f4B4g3WM+TbYOTb2B+FXfy+0ZHvB5j7w5E/H/EOdvMwS/EQ+SfY
3E1q2XpklPmHkRDvsP+E+YD8QTx/tOXtyRnxCe+H/hDPL+Cf5bJ8uFC2H1XI
/U/83tSW15Pm/QWpvpSfB4j10F1e34rxCeMTx+2IJ7DD38X7I2T10F2zDudG
vH2x3onjdrQv1iPJsvszuB3xDHaMD+yIZ7Cjv2BHPIMd8Qp2xDPYEa/EekfL
7YhXYr2j43bEK9EfS7kd8xF2zEfYoRfrBdZzMd4V8v0H6BH3Iwr5/qRYX8P/
LfsP5wzc/2EHIx4K58s8fubI8vl8vr8hfk9aROL80MrO67U8XmG/C/MD8Qn3
i9+j5PP5ivbk74P5Yfa3GD7/4I/i90XxsvmYJdtvyOCM8cF8QDzDeOK8BIzx
E/1T2l/CeInfJxTy8RG/NykmYb3i60mc7DxTQ0tr+qdatl9px8dPPN/7W7be
xNTqD3G/JbOWfsRb7N9CL+Kb+PsY7NdL+uXfp4j1Wb6sHsvljOvN/WDHrxd/
b5DH7ZgP3Sz+kHRodIoqWfq9kVGYL4WkiD97cledMm7v+vrZuOhd0u91rAau
uFZWJe2vZRerNENzjbXi8enzXRPKgqTfl6T32rXr1hnp9yWHrpdNXXVA+n1J
800dn81bo2A9f5+VGpUg7c9V+sbvdbkm7c8h3kwa3GP48w31WJcPy4/t3WiU
fz9v1a3HwtMbdkvnpd6Pbm0xeEvnpQt8Pfu+nyidlz5ZzwL395HOS+v/1GNL
W5V0XjriYUzUuAjpe/9379b82upzJWvs0XlvWrp0/onnR7cseuh5XTpPDO7e
evaJv0z1yebTfYJfaWjiI7a897YS8r8YHLIxQEPbR47s+2luBbmduH1CWW2k
vLEVHw/vtmL2q3p/ffnPbBr3R93x90crWMK+ekUlpv5uc6V8ZOAkU/+5jC2/
96+RRkZ+jB7fqC5783VwZsJNI6WeetB2yjN7FuDdvlfSLiMZ13/5aNSPDRg1
VAac9Kqm0jktOqc5OLPRdQ5NVhoeUdXrXv7VIaZ81O90xdH68fQu0Lag8RU1
uzfmu3PJTilkNaXZmw0X1ax517wNT+pl0LznI2+pzqrZA+eb7aq3ZpOVbyVb
dVzNju3pNGKy8SN16BaWNu2gmo07f+yccZmGmvi2m9Bpu5pV91Im7sjTUuiT
uNLKdWpW8cr94PqmxXTgl60JUxeqWZOu5e2sD+ZT4PL5B/t8tGbjQld2ndYs
iVZGNlWu8tCR4qVr1MRUaT+s99qCLX1WFZBCFX6tVQNrdiciMHOnOpqsvx+R
eDRAR5tHX1yc1KCM5l69ce7f+6b880HJl/4GPc28UNb61O4yenp25NQVJr7S
7dVA10Nl9MXYFytK8/T0ce6kGzubGqivJvPJglw9bRq75+yRdQYyBM11vZag
J3bYuvDkU2sWt/HCp5Wxelp9/GqLrV/bsOuHBkb+N0hPzRZ8CFy33JbpWq/V
/nBET39vsI4On1KHdbn4dpzPPyF08J8/bv28Q8UmDY6dpkt/Rk7RDnPDN6nY
nLp+BsfrSeT6if2/ijUqlubTpM8yYxrZ3DyX579YxcbYbIn6xpRfLvr9Tott
Js47t3fw/lVZ5BbSefe5aSoW23dQn4VXssh55sM9j6aq2B3ltdLuHz7Q7Mhs
u4rhKtar7ro/Y71zaJ7DJ4+07ip2z2bLhMgRpniz53n0+/Yq9i7y4IfiLwto
b52zBa4tVSx8/fgpC6IKafaJNkXu5UrmfXj8ElWAlvoEl+YdT1Wydr1yj2ZU
GGjIjaP9chwdWedBY9SbJhpo3GKv9TcGOLEPLQvtrU7paXHu/ApjfzXzuxz5
MLh/BX1/UFl9SO/MNK4/5RycUUFbpm+N9tI6s4qczMS2I6R6HPHk43jnuBtn
dHz9mtJvwmi3NTrqa9C3/FIjfd8yzd4hLctRqtexP/tu39O1MaV6+tGxt0v3
Uql+97ix/deu6VL9fn6vv6NPQu36fOcW73ZXfBTsTcdh8xr8JdXn4+qG+zTa
KNXjr8N+SO45pfb3IK1fe16yndOA60lfptu8xU/63qP41SX//PXS9x55HfPy
m6xQsU3rgpu7pKfx7zPcHkf/dPt36XsM1AtzW0c6BU+W6gtFlzFXesU6sdWB
bp/mGWp/r+E2wW/dJwuk33f8q57b1n+k9D2E9YF6t+w/VTO79rnz7Mql7yO8
nT950e8zU704Jk+Z4m2kWMOvb3yma6jxWdd2bX2rKap+gIPv7VQ63Hyn+5+n
C2nEo6PJiqF5tMX1dYu9W21Y/n+SrOMeSt83IB/9Yfcbt8jJVmxn08tn40MK
6MGvex0/Blmx7/443mb7HU2t88hDrgmtg5sqmP7A1e3a9b/TehrmOjtMqled
3UZ/+6Spjsh38Bf5zd9T9qj8vu3cFexWK3Z/VegHaqU1ZP7dVsG8ypw9Ql++
pmfGXj66cUWUbdNt0azoHFrd3e/J9bpSfndyYf6Jqgc27MKc/IIR+6XvBfok
eqW9//kmta+X3W9RoI6apDgZRm18QDnr09zzz+vIYVi7XqPqaij1kuc3y/KM
NKBLSMMf+mioUu0xyPmedP5tXi90dLxuqffJwFg6W9d11i+7deSy5OagfYNe
UKRv7+gOG3SUw/y67yjQ0L6pX94hbREpF+ed9DuRRQtneD5vaPLPz7cmL+/q
XEp+JwbmLbNtwP0pccC0n8Y8KKIFTePnG63T+PzAefHQwm+cIr8rpIsbm97a
f/cxtdgR1Kr7SR3PD6wt11cd1844MjWDPrcJeJ22WsGi6k+ek6QrpdPfWrVq
PKQes/ebmjHqfDH9EDtgceQnSla/zYNBETMMFNFMle7S3omVGQd8/bGkkoaG
1Q9xP+HMHLYnZnX9ooqMdz+vSNwj/V6oe/GNpGEG6Xx7wYsvPeaOVLBkY2wz
ap0qy2fDaF/oy+NlQdifSKJXBn3zpyN0/HwkbW2T8Uf+0VLbb14/+6yTdH6t
vTw96ljlG+p65Bd18GEtub971jZhzUta6tLjMxXpaNaFCK9lof+lradW5c1q
raPfomMuhzSsfZ792WXHL5Ye0PF8bvD3V+bdKLZhurJOu64VG/n+S/abjgGT
THxqQf0hhxxsmKHDgnc+6UZefzteaeNrnWakOb/nv7xsW4epjh6b/PKxked/
M3NDdrZ9ZKSvwpN/XVTHnp1R2/05+A8jjzfKsRcWag4YKaCddeq0pg3Y7kW7
hgT+YOTxQ683DIkfZ6QrrV/t6GVUsdV1Vza9PcRIjwsOr23o5cCaLEpZHa2T
vq/0eFz/kKvGQIvan0l81106v3a51/RSQYiObAyf/KApv0S/V464MylYR6Gf
/7zzUHIQeb7xOXHjqo7GDojYuXGHdJ59MfjJhAxT/ri/y5Svux6yYpNSTw+3
LzFSjud2r2+KrNm2B58NWPvRSD9FjYw7vk3BQtwWxJ94a6TEr9IHrgi3ZUOv
nnH66YWR7j0bWOW5qS4bfXCbQ2mUkZ4ffGt8vsyO2XunDGhzxZTveDhXt9lZ
jwWTT87tc0Z65DJxW4+W9dlvtxN6uiw3UovJfR58EaJko/fMmKH8yUhV87M9
ht1TsvDHdYqatTXSyu/jNvj1acg2lTbWN1kq1S9FEWWhU3/TUOfI0iobZRX9
Ef7wt6RfNfTXeGXy7b5VlPh5s90lkzVUsMXtSb+galrtmZ+dZbebsn/7u2m1
KT65D/Be2vpyDgUNPdm2tL6Cfeln9/PiIx/JOXlxpX2ODdvLmuXtnpxLU72/
md3osQ0Lz167tXmMdH7+zZ5RVu1famjcvMmLc3JKyPVd7JvbsRq6V+h94s67
Unq6mk058peGZr09k7SNldGfeQ8GK59qaFXg9ZKNC/QUc3rL0p3DpPP1JluG
D79tWj8bJxaPaxxVRJ89zMxvVSadpwfn9r8T8qV0/v3iSfg/J0z5FNbbVa2N
6d4mnjfMa36evogqOn/Ggkz1Q/mCZbFBF0vo7ILT+b5/SufdA0Oq7J+c0FBY
68fX/VdL592TI75q2G2H9P3xigD9rp83Sd8fbwp+99XL1Sp+3tci4FirsDDp
vHpv2xn/tQuWzqdj9Rfc7wdK59EXTzn/fP68dP48esuZ7A0npfPmgK3/iSsK
kM6XY7KSHJbsls6TS6papDtulM6PG57/bcv3P0rnxaMOjByyyUs6H14R9eLb
+F7S+Urs6IOXhvvoSD/Uqf/VWf/S3ZiPWUHTdLQttr5/9epkejAx5q84R+m8
93C7bsFtS4qosFMrh/5B0veD9wrrVyzfmUo7Otze1OdDIV1O9MyI806lr/oc
Teples9Cz2rb46b85823q5VbOxTS0ejIBb4G6fv3EzTMeq0p/8n1/GP6R89K
SvT0mkl50vfwV679EvLfEj1dKHFv1dSvkt4Nfzx/71s91T0bdXHgIis24uLI
6uYvpO/hp8+8WrAu1ZTfjetb0fmeFZueOyliW4Se1G++e/62pYKP14Qd5WEF
IQp2yl9xZapxB12nFkPCrynYD3umtol+eoVaxC1N+T1UwYrPquhG8EMqsVnq
EnJFwRxst8bdPB5OE1d9M/XrEGl/o/XbytdjLirY2ztzerdLjiSvus5D+5jq
zY72UfXvaqOpfYRdryaXFEyX4brq+fEXNH3h4ch9Z03rx753Q3zS/qFGPz4c
suaCgvvL+8cRfnnHFKzxsr1rszXx9LPBY0XCaQULLJ3Z6bJ7EjkGKS4kHFew
D236K3XaV7RqcxflnIMKttXTd8KQRS9pjObhsfKjCu5vp4p9egaZ4tc2/6sV
KzJTKKysx9CN+xVs3psLd+0vpNHlQdEtN/srmNu6u4uremaQmg0r0pjqX82H
9ivvd0inn0a8Hxrrp2DVwbdWrDwn/R6gS+aDek639JTxauCe01EKFuzfavmL
vXoKHd9rVse/6rDjh4422DlG+n2AQzO3odcW6mnQwK83r62uy0ZNDcoNMsWB
nqGhC/9R2LGCP2Z/Nbq+nhTfVnSsyrFnX9ntWOrhpqexU/Yf7NfZnn15P7hB
U6s15D/xXkVvUz394LvjLrvyIkzr3oLuZMpfvedHddjgG0/TOz9Zc2299PuA
cc3WOP2vXkkemxfnMDCDRoYeGNzBR/q9wKNvf0lyM9Ur5RP3qGI8Mygleebz
56b6/OuEXf5xodk0oXfzk9c9pN8TdDoebNg3TMV+MZzp8MzuPc2pClFXTzDV
K0MrP2R8mktDumfPLnKTfm9g7WGXpGlj4ptzn/7naS5t+GXC8KheKjaB4px7
murRZandopLU0u8R5nsErLuZr2SBmdPb5XsU0rBP+yx4bqti8VV/LdwXp6Uu
dQblGpKk89hpL7c9TtyoZH5eA3/KiiuinoO1L4MvKVmPJ5HtOuYWUaMlB9O7
nVUy4+K4zmFLiqlgQlj4us5K9n7/FzTzsY6cE05VTVqkZDMKvBbajxxPMxr7
2I6/rmYTt1zPOpAWSr1Umr/vmuLbA9fp4RG/R9DgPuXOaab6fN6WMeqA+qZ4
912jos9M8e77xr0Vnf3j6fm/Tu6vgtRsypzTHZN2J5E+OvZBpin+XU9Kcurx
TwotX9Lb08VUv8ftvnt97YE0ut+h+FG2KR5m7Os589r2DHI/ooqdfkbNBtTx
m549Iot6fZuwJ88UH1NXL5qxuud7OuV3++l3x9QsaWRR+7TIDxTd5sLys4fV
zLn928WOGbmkfFq01He/Kd620k9r75ZPa7XPVh3Yo2aNdbfC9o8upA1DFH8Z
t6rZv2UtNAMSCmnLlOWN625Ws5ujA6JCrxbRtzY+nWevVLMuTuMPf2qro3SP
x5HJK9TsZPmaexnNSqjl4idLUmaoWSZ5tuzUuYT6vPIa2MXEo/tv3us6TE/r
N9Tbdm2wdH7cdMqORlNKnNkO208LN3xRSXtCckdPj3NmbkkrX790LqCJj377
7sxG6Tx4/RH3SwPjrNnYIZMHtMivfT6cN7VoRP5wa9bVPevYbb8sitBZuTaf
q+D7g5Oyfacv+lE6r31Wk88r+Pns9vSS7B/z67KHg702LqqS/n8Ymf1//tx9
UQkdKuuSGnGmAfMdXTj1frz0/5Pg57f+m35sHd+A7fxzy9x98dJ57cKnnw+4
+dc1urQ2bHz2dhU7/eF1rvuZR9Tv1JLYaNP89Hw1p9NAfQzNnZT3sqdpPVUm
Ts7+3ime6sa1f9vWV8V+rPPUcNH6JQ3/8/3MS6b1tV96g3GVk1OoYOTolT1M
9eeIFiOVodfDKCilqPBCmHR+e6jZkIcFJn98XtfntSIhhrr+fHa+9qp0fnvk
eoxTuckf+4U/qKPo+JJY99lNDwZK57f2gXabxpr88Y/bB8YX90mnRaHbGv1w
Xjq/TRx5+v1tkz++W3/Zfm1qFp2uWJLU4KR0frt7187SApM/2rQa1fSDfw5t
eh54vHuAdH47533JV+sOqNm+rckJ4wcUkLbOP/ddd0nnt536XXEL3WZq7531
pKPrtDTCL88nyVc6v72b3rLvojVqdj8is2JNpqkOUqtescXS+e32sccTrvqo
2ZKDrdxm9TfVPx6tKXGimrkMeeMd5WXiVyeK7CaoWaU+uE3LUWVkqMhvUtxV
zULfLpnjoSuj6bu1Y6NaqFnh1s/iY8rz6JTPL0GhzIaNOvjbH8HL5L+XzqfG
bzK8UztK57e9nzkmTFtow368m5x79I50npvqfrP75XANKXteaddTU0bNYic2
exKkodkb2s0qDSinjStZt0f9E2indenhhst1pCxooio/n0B/bt325POlOnqn
aaHdPCaFpvVYsHlslHS+23eWrqdifhGV1XvrO/l2Cj3xUoe0DyqijftOd8xt
/pqKKs5VhO2XznMD/uPbfcxFHQ0uuzpbMfAGre+/71G9y6b6qWKZt9XAh7Qo
YKi7l6k+Vnzy/dwlpnyxspHLsqWPS2jXb9MGPT5QSsVvr08I71ufJewOiPC/
XkVfLFOW7JzuzNIDQ1Z9H2igomtWIY/uOTIv1b+LPTKryav9+TaNrjqxrXdb
N/gYVWDKgym5yVYrfv4QFnigwCanip8ffLDdtDpgm46GGQcMKFqiIdqWqtG/
rqqVr8vzBXl+JY/f/wd7VmAH
    "], {{
      {RGBColor[0.9, 1, 0.8], EdgeForm[None], 
       GraphicsGroupBox[{PolygonBox[CompressedData["
1:eJxFUztOQ0EM3Le7V+DTEilH4CNI0iZQvEgoFJBUHAAOABcAcRE4BAgQFCSI
AgpIAQgJ5aNAflKaUDCDR6Jw7PUb2+PZzcLu/uaed86VYQHWxqEFO0icK8J+
kIuwkbO4A8sDWIblYFVgd2AlYbOJ4SewKQzHv+9F5VPVruP8AH8P/y1PzHxi
s8mBvOqI79R7AN/UrKxy5NVPDMd6xh/ezl1v+7AffYe7AT901r8l31Z8Bh6H
wJ5Hq0nFk7twEdax97b/n1cXj6dg826j7dLX90uduesV4k9gruHfgu3zCr8R
TFPOHgbbtwE/6212S9ozT/1vou3yKC3z4llQHHRHOcWcST7kwXxBs/KazVpi
uS81Pw22/zt8xRs+SIOJ7rQhnsvRckPxTFXLPivRtDoOpgXfAe+3pJjvYQY/
GeoZ7C7Yh7Uv4sg7Ibaq2qZi9lhDbQ3xKvxRMG164rzlrZ7vg2fyZ44xcYvR
zkvw/WC9u3rPNc3i3ZI/9/wShtgTaTaW/qm0pg68s7Z8RvGFZnHmnLdv1Gqs
Ps/UV99iNL0r4t/TXgPlRvoPTvUfY/9f6CmF6g==
          "]], PolygonBox[CompressedData["
1:eJwtkEtOgkEQhIeZuQL4b/EQInACWZKwILLyAHAAuICEi3AJUB4uNLLRBDAx
EBLCK/K4gV+lWVSmqrump6azT41y3TvnEhDBKDj3Q+Gccm4B9xQz6BsQ4Hnw
6M0j7y844V2jB/S+0Dv4Vn30Et2k/wA68LP6vPOOvsDv8FS81Z7RU7CF31JL
0zugN85mjtFH9Cd3E/AHz0WbVaV/Dy+AmreMyroP5lWtiG4H867AC7oHWinL
0Ie/6Y63zF28s2DZS5yTaH/S3+T5DjZDs7QD7eIjWHbtTLsbRtuNMr/CY7Rd
6k+H60zNVoY55z/mVD0I
          "]]}]}, 
      {RGBColor[0.8, 0.95, 0.8], EdgeForm[None], 
       GraphicsGroupBox[{PolygonBox[CompressedData["
1:eJxNl9lvV1UQx+/93QM/1mKhorQUKEuRAhVpoSxB4EGFuoCIlBdjYlwSTSDB
BCIPPJK4xCX6R+iLISwimyJLAYWCohY1ULpEWdQI8UFk8/t1PiQ8nMycc+fM
meU7c86te2HtijWlLMuW51lWiN7S5KbGVs3HaX5WtE60V7Qnj/lujXN875Vs
m8a/4h9LWfaa+EdE9+n7Xo3hWu8S3aNRKf5YHvIjsqCr2dsN7+/vav9G0Y9l
0Dqtva6xUDIfaH2X1t8uQp/tuEfrR9Bv3ue/qvGw+Dqt7bSdGmOzkLfND2Wh
d4boKuncIH6l6NMpzlqWQt9pbH5T563S+uwUeh7UaMxC1wzmdeidQSy3S36m
+IF50AkaG6SnRev1xOcMMXIC1mKz6Rr8fSLFvBW7bPMirT+Z4vtLRZxrHeOz
8Nv+L8AmzxuxyTq9tiTFOS8WsWcmdm+SjrkaI7Og8zQmid8mukPjktdT8PNE
t0jfJfGtGrOkq1ljitb6a1wEK11FyB8qwlf77Lx3pJA5o/WrRWDtgOht0QQG
jK9e8Hav5H8T7ZTMKxqLpaOniPPLpbD9Sh5n+9xMdD/+XClC519FfLsIJo9i
j3nr2YQvbSn0+5xm+6bRT/P+8EljgEYLsTKdYxvFD4L397Lms22TaCe5tu8X
jA3iux9qO2ej03q8Np/4N4GnmeRqfSnyZcyaX8zaBrBhfF1Adwt6bWcFOodo
rEgh+7J8rNW8j3NGa32y9temiP9Z6sVrjukp+6c9czXG5tEnzN8ohX+d4NlY
aCoiBpvzsL8JnBmvxt0A7LKPU/KIXa/4B0SrHXONhlJgy7iyTvPO0VLwZv7O
tzKYH0tdbic+M+kDc7B5Bt9tx3nNG4uIyTriuoi6sS7XSX0eue/Jwl/3R+vp
AqPuKfZ1Njm3jONhnY65+eYscGMsOL8+8yYy/m7bLDOXdeufxn7nZpx7ahG4
8fdGama386T5nhTn246R4GQ8PecsGLe/jXn0wqEaU/PI/UD6j+PinnIyxVmV
oj8VUS+u1yVFxN0xX0nPXC16PI8cW2cr/eqpFHeAe9HSFLW1hL1r6HN3+tMC
eumOUuTMWLFPN/Po3cvofc+kwJb9GE5NGSP2sxrsTKAGja2J9DHjyzFpxv4m
8FpBLTh/xozvDtfMBWpyPfVkTKyn1/xMnp3D/vQE57Uqi3vwkPiDGpcld8vf
Upy3hLwshfdaKcW99Y34rzVy7R+ZAocL6dl/WE7zP0W/0rc+8QdFvy/ibjrk
+yhFnYwTfaeIPnhe9BONf8S3a/0EOXVuTxSRsw7Rb70m/rsi7lTfrf1S9AX7
/qz49zQ+lf73U9hSaBzO4z50v3Yfdc2WicM+yXXp294UPaOLXtzuflKKnI4m
R87NIe4I3y27Ush8Lnojj/Vt1J/r0H3Y9naA48Hg13m3zjHkvRa+j5qaQ87b
wVQdftrfo0XMrc81OId5Mz1qNDrHwFtnA2cbc38XYc99KXR0UAsHUrxrzhaR
t17eOaZ9YGW6xjB0+t5oIS5tyBtLX0rPefFfUEfuwca16+MkdvsdYMwsl0yN
5qOw7Voee50j34Hd3K37se0t7fuBXnIVO3/FtvtT6DdGpuH7JOJQS0wGwru3
D8Nv81OJj2Vsx2ByNJ/act1tBBN11IzP7CG2g9jr+nadjyA+g6g9x62CHJXZ
77192NFErxuGTAnM+ow7b7Im9FffZVsFPiZiWMXdNIpzjX3j8o6uw5xbg54q
cDiNnFbATyIGU8Gr8TyZvdZdw94KMOG9beTfvm8D/z34Nx2/atE5Ef0N8I7T
FGyuRr/z0K1cDhB9voj4O/Zj8W8KMmVsq4J3bfcj9g3IVLNuGfcAY2of+8p3
+ZWwwW9p35futX53uv8/LnydonZcQwX90H1xTIq7uYre0w5efJf5Def+X+Y9
4ppwL3SvqyR3frf15w2wgzeSe6XlTvMO7EXe57v3DgUvjeDYut2/XGuun9v4
uAtbHLca6ayXTHUKv/uRr3P4W8ldb1+2oncz2DtC3bn+niMv3bxx3M9byblz
77f3ddHf2e/vfvd4zxVi4rN8tzgeI4lPPTHyu8E2DAGz28iR7zq/Lfzdfco9
wb3hR2x2HkakkBme4k7cTjwdv3Oc655Rom/4ne48+j6dDNaNE597g7Pn098v
FZGfz9B5OMW9eZk76jr+zkKP+7/7t3uf+94vRcTkjSJkmsHceGrbdT2OnDbT
D4+Cn83Eczl5PUbu5hEvx+ogeP6//6T4P23h3+Uaej5MYf+WIvy2/cb7Ryne
No9yP28hp7fAq2X8nunE3p1g1fb4nDZ6dT35t+/G+BVibtt3Im/8Hgdf/wF+
s6zV
          "]], PolygonBox[CompressedData["
1:eJwllFlvT1EUxe+9Zwevap7SelCJdyqEkhhjCBXVFxJeJfog0fAJEFHDlzAk
UtKqmlX6b9EpKmKI+hNBmxoaL2Z+K+th5a619zn77LPP3nf+vsa6A0WWZWtA
gIspy1owLAKVGAbQ7+HvwD30dJDD+/MsG8T3Fqxm31VsZ/HdR7fiW8u3D32Z
bzu+MWwv4VXh2JPYsxtdApX4/mLrxTcVlHPHUKyW5Nht4Ay+xaAHXxl9B94u
oF+hO+DzwEL4ILZZ8GthXwl9lFi3w3t/oC+ge8EbdIBx+ORw7lXoKfAS+M7a
IfAkOUflegXdjV6Cri+ck3LbAQ6iV3G/OvhN8FoFBg9Yfw4cYW0HOI1vHViB
ez/+9fCtoBFei20LfGc4VhO2evgj9nez9wOYhu5MzkU1ewqvwdZQ+E662w30
cOEaqVbPsI3AJ2D7Bi+D8dx3PA/fFj5bd9gerrlqrzfUW4bunzuHFK6xal2N
fw78OGt+Zs5hKXoTWJn5TpvVH+Fe0ppO+Ozw3olgD3tPoS8VrtFJ+MZwbRRj
A/wza4rCPanerMZWA7/L+gXwvdg+5rY1wYeS3045d+EfQ//L/WbHks/U2aPY
DsErwm+vGIqlGqlWqtEJeBf4k7um18NvqrdVz81Fv0iOpRnSLCkn5aYeuAXv
Vw/lnqGH8MPJs/ELjMC/JveiclSuPcm9ohnRrAwrPke2KSZ8WZj/BsvhM8Kz
OQBmwr+wJhWu2afkGdAsqMbN4TN1tnLqS54JzYZ65Dn8cXIs3Vl3H00+SzEV
uyHcm/oH7IL/B3W8ojY=
          "]]}]}, 
      {RGBColor[0.8, 0.9, 0.8], EdgeForm[None], 
       GraphicsGroupBox[{PolygonBox[CompressedData["
1:eJxNmNtz1dUVx8/57d1K6Av3W9uhGpRLZIAwasciCAmJHRJBCOGWG0RQuQl4
aaUC7YNVEBBEAsFrfXKmOFZtNViE0Y7a+1QGmCHJiy0w40udqX9A+/24vmea
hz1rnf3bl3X9rrXPjRseXr69KJVKfymXSkm0MZdKWzXRIPq55uZrjNKYbVqv
NVNEb9K4Ln6caK3GYvGXRC9q3Cb+qM7YIbpeY50OHqn5FaXYN8Lr92vNdtFO
jR9pzZ0a5RR33uV1A0XcPVpjrsZ433tI8w+LdmkcF79TdINGr/hdot2l2DPb
Ms/Suad9VrXGnCG6VJvnfuaR9UI59J+FrBpjNFZa/ile/6HOO6vRhg20t9B4
z2eP9pqFond7f7X3Xvc5tebHW7cW8U0aK8Q3iw7ovKfFv53CHvNt2xG2z+2l
8Ml822qMZeWcOzQWeM1Fr2cvsjDfIP6a6FWNebZrvcZYy7vQPlrg34vt67mW
+S7v4/xFvhf7jLSe+Jq5BsuzTGOV+PtEfy7apPEd8fdqrBS/VPQ/ovs0llj/
lnJ8v+K5CaVY11qO874uh304dxuxJrpVtM73ItcW4kt0s+jUHPyLOdZ1+fu0
HPzLov+2P+/3OfWWv9Yxv9j+GmsdicPDjsUj5ol76CHzm3Xuc+JfTjH/nNe/
qd+/0Dmf5cgT1nc5d5733tUp8meF45tvrF2jubUay23zdeabPd+k0ae1T2o0
an636M80Wkvxjf2cQxxs8hroA+aJnw3ifyg6H/mQW3ume36a6INez5p3i/gN
/2w5MIQ43qo9J0TX64x6jYc0fyzFvod812fIqjV/zRHLnztW0anNeq0xjz1e
sH3Ieegx26rLmNJpesD48kvRp4uIkYOex/7Q/eb3FuF7/D5N9EaNt4m5IrAA
HMD++L3beT3O8TDCsUG+V/IZf9U7r4ifJ21/9J3rvczvks6nNP+46FNFyIqc
PSlilZg9kSI+iVNkftZ6oftR2+GBHPMvau3JFLkwPYde+zQ2lkK/vea556kh
+AvfUYr4YA25vE7794g/nkL2PY6fZywne8mzOusy1ny38XeR82iq4wmseNT6
oneNzr1eDnwiplhDXE0wnWp8G2HbkveHnfvkDLnTlSJuiJ9PxQ8WUTPA4TM5
fr8vOi8H7pxOgT3snWR8W2zZiP8Gy0oME7/gcZXGRMu1x1g0XvzwUpzBt4Pl
wDHw6kA5sAsM6y2HL/DpyXL4Eexp8v1gYIfziXNukHzf1rjNviXm8G9POeIB
vKLm9DpWic0+5wvyHvC9q4yNi4iTHPxvdO6H4m/X3ptF/5bi+5cp5D1o+Ten
iJF/ifbmqHMnRKtEB7XmY+t6yLj9XX27Wd8mij6jPdc01yd+Dg1FivV87xc9
71wix/HtqhSY9ZH4XaKPaMvVFGe3+vxvae8X5egvdqao74/o/DNF4Ay+qimi
flT8Qx3Bb9S3c+WIJe6/4t+jtX+y9owUfSWHb953zp1wvXgph93fc/712P6v
5fBrXwpc6R1Sf07av61gZYo71hi31ht7wSnq4GHXLuJ5n3OT/KJ/oIaO9H3r
NNpKcUd7KfJ0q+fajTN1rknkHLlLbOCrgXLY9qYcMXcohf4TnF+VfCP2nihC
Juz+3yJkW2RsACO2O96HO25XD6lL6LTMeoE72OJVY9o2ywxWLLaM9Cr0FeQb
WLjQc23WbYv3EI9LrWezf4NFu42ltcZScHeMz1tp2zR5T6fPQL61rn34Aczp
ds2a6DxHt8k54ujXKeyA/dCr2veg84D9s9x3tPvOcdajxbJ2+NtSy9FhObr8
e6zrCmfW2TZg517nN7p05YiPthyxgG2Iz93GaXTuLAJHJlnvNsfNIfcL1Ed0
RWdq+GNF5Bh5PM/5AQYucd4QE/vdj1AfdxaBD+DEtiJwBryhjm+yDdsdo/gP
zOY8sJW+e5bz/Y4hcbfAv5GfHh69ye377RfkBCcuGN+4Y5PrxJ9SYMlZ2eRI
ij13i/+z8ebv5FkRdsEmYNGgc6HLfdcU16AG16Hp5qn7vAV4k9DHF+Z5m3De
esvG2kavfz5F/1OXww+dXnPOmIM9q4vAUOQDq4YVgVO/Qxfxp7T3nhz2/XGO
ff2uNcN8P3H3id8ZF0SrUnwbNJYOOCapIf3GulstZ42xltgnnmeILjFG9RTh
g8rb6bhrD3WoRWtu8VyP+421Pou7tuXowV713CrPn/R6zlyZAhO5a8CyfmSb
M3/Nvmm2bMTMm46bozr/LfFv2Ab4htwjNpuMq+8UEQPYnPpfaxvhu1r7ERvN
cXxsLKJnJaa45y3f1Z6ilvyAnj1HLaOm4fN3fD64AD70i3ak8M8krb1cjlpF
nfrStfUJ+4H6xzpq9WXH80TXze+LDte6KcRPKd5WF52XM1P0o8RYtTEcLP+J
fbJedEKOveNd2/EZ376XI0fIFWoVdepMCl9M9hpyg3id6Ny/4nj71D35H0X/
kSJ2x+Xopeipfi/6hxR98hh6iRw8c7c61i5Z10vWl1qMbOec0/TW3DHNMmBb
4nGGzyV2Tjje6IvQDX0GU7zRfpvCTtdtqwbXXH6/kuI9tiXH72teczlFL/Gx
7dDi2HspxdvgQa1vzoF399ov5FiV8wD5K2/mq8bNmdaZc19L8T7Zrr2vp8iB
neIfd5wQL6ty1NrVoi+keBuszdH30P+czNF70YP15KjJX7tXOJaD/2cK3+PD
UTn6Oexzi+jyHPi+wnUMrMG3p1L07hs1vyOHbX+Vot+40zkywzYk3r7B7RQ5
UHlDVurrbvcq/DdBb0mP2Wg7sPcL4w6+553X53rNG+ID7z2eg383hZ7o25kD
awvLQ09GT9Wdow+jB9uQo/+lD8Ze5MfM9P8escZxwf0zLU+r9vyUepmjppeM
P43G/Brn33D7GkyhvwEDeXeuMaZ98+ZwTblPZz0qflmOerijiPrYlINfgu9y
4MsR58cMywPe01cTx2fNowt3VxnPqbecT41udbwSq/hktv1SqVvMsw/5wZDK
ufQQ051T5HxhDGUN9R+b0O+BiSVj1gc5sPMT59wNjvsBxwP/oYEByDBgPC8b
k5njG7KhA7VpwPOzvJ61wypypnjnY+vHctiAdwD+PeXaMduxOMp5TB5eNV3p
HED2OfYp9j5tGRbmwPqjKXqKjcZ8zu61zbFRr/uPNvdaHTnqBvISh9RT7HDe
OlVZ/q+KeFcTu/1ed944Bw/WVeoQ61n7lf2OzMQiNie34al9/wMipzS5
          "]], PolygonBox[CompressedData["
1:eJwtlcdPlVEQxR/3GxJdWiLEhkQlJi7cubKCHWwodgSVYqM8KWrUqBs1gBQR
HkjVlRvE2AIqIWEjMcGWyELZYOLaRP0D/J2Mi5N3zsy935075b70kxW55SEW
i5UAA2NRLDadFIslY/wNLwJ16DL0NhZkgdPw52AQ33Zz3z7WbIavB6fQRaAZ
/1x0OnwFWAz/gu0Va7M46zN8FrY0fNnwj/Bv/F7Dn4K/Fp6JrTT4mffQ8819
y9EL4AXYZihW9kzDS7DVoRtAN7oCVLK+FV2Gb4N5bM/AE3wp6GXwmeAvOgO9
Gp7BnovoD2CMb2eiJ+Dz8C8NbnuPPoy+gr4K7qO/gkl8Q+Ad/Af4A28EpfDL
kX/rNvo7/AU4Bv/F/nG+tQ/UwPOw7YYfApfRB9D7zWNUrIrhU+Q5VC51h1T8
Jei7Sf6NXPQi81yNYltoniPlaiW2fHgytlT4Kmz16HPo5uA5U+5mm+dCNZoD
L8bWwNo4eid6rWoALwSNkd9Rd1XMB5VrcAt+BzzANx55bnSmzl5iHotqngZ/
GnlulLNW9BHz3A6pZrobyMF3A6zB16Z+CV4D1SIOOuAXiDmOr1PfCx6DYtkB
9rO3Ep1j3rPq3fPorfBW1p8J3nPqvcfoQfiA7od+AEaD12wK3xbzvcOqv/Jj
ftdyzi/D3wROBM+RcpVtfrZmSrP1HLwOfoej5jVQLXRmi/mMadaKwUbznlXv
6pvrzHOi3CjmTehycB8e5/xKfLWKGV2FrlGvg5tJnsOlmlXlC34CdChWdAJe
ANrRJ9Ht8EKQQL9BTwWf4dfwlshj08xr9s+AxuA91Bt5T6u3izn/LLrZPJc/
0U3mM6/Z1xsxoV4yX3tdPaXcgnvB79SveVY8wWv8CN1nHnsn6IfvAdXBe1S9
qhnSLMm2F95jfhfdude8RqpVvWqO7rL/dwfd8CrzXlIOq+G7zHtfPaReygOX
gs+cZk8zqlmV7QB8OPLY1IPqRdVEtUloxvA/jJzrTrpbAowE77GXkc+UZks1
G4C/NZ9lvVEjqp15bbWnE56v82PeU23mb67eXr3pk+w/bp5brdHarsjvrjdT
b2df5G+lcq7cD5nXSjUf1ttv/rZWYCtnbY96PHjNVXvZ5JPtrPl/iP5L9Cbq
bfwHt6TJBw==
          "]]}]}, 
      {RGBColor[0.8, 0.85, 0.8], EdgeForm[None], 
       GraphicsGroupBox[{PolygonBox[CompressedData["
1:eJxNmFtwV9UVxs/5n21vkICPltAZp51hRsE66hRJQhPaPoAzXuAFAoOtKCZg
SUASqAQk5IIES0JIqOQeAgiCwFi1Mx1bwFqrlFprbfvU17YPQF+4dZza9vux
PoY+rFnr7LMva6/Lt9Y5d69qWtJYyrLsbJ5lhfg80SLRQlGVXvxK1JoFf8/y
WIrnUfE7xfdr7ZOifeYNmnNO4++KtkieL/5r0VbJEynkcfHXNPcjyRvED+r5
fcnbpUSz5q3UWIv4RfHZGu9if71bLP4dzZ0l+arGV+n5cB5r17GP+O9ExySP
i38oelXyUdF5yU15PH8guVF8ivgcUbfkQynG27T3DyTvkPx98SMp1u7QeJn4
faK9eZxxQfJ68b485i8XnxD/bSnOHBP/TSl0PJpifrv2OSL+J9HrGt+ue64W
bxM/rTmfanyn5vwwxfi45EMa+4PouJ5PiD6RvFF8Uvz3pbAl7z6W/Lz4Gq19
RnxUa0+kGO/EZtYV+57Sc7t4rd6/mMV8dDnGfqJJySMpfDksflrzOzTnu/gu
he86NLZX9JjGazT2rOhpycMae1Xv/yI6qeezej4l/rLeNzEPXxXx7s+a0yL+
Rgr5pSLsgh2axQesU794j949qrH5mvtEEWeh+8kUNunS2GHxP5bCTs+kiJHB
IuzLuTvEr+v9DWJX8hXRDWJN1JBH/HWIvq61D2nON1Lshb3HsvArcTSUhZ7o
OJ6F/bH9aBaxQVwMS/6rzr7M/BSxR9wNavygqE+0LwtbYYtNedidsX7fm/sf
IndEe70GPXpEvaJJrXkuj7sQB+TTSBb0Y9EeUaaz1xLj0uWAHneJukVbisiB
6+L1el4qWiZqdaz/q4j77PF5g163O4u7vewz0LFT1CXaqjXTtPazIux8jXjO
wl67vWZbEdjxb/zFPOn2N8cINjhoG7TbFzVF+PmWHsjE6gKN14quaK8RcEVr
60XT0UFU7bjpsH69XtdmO+7wGegN3mwSlXN3UaX1Zmyzbd/mNVOxm+hh5/9R
xwN5f965v8EYgZ3ApiOiV4xtz/o88OkDYxTnMF7v8+Bg6YfyXb/ev6XzOvPA
xMfz21iGT8C8C8Y98OAjY0KD/VmXBX58XLodp685TrBLs/UBv5ZajwGdt0zP
dSnyG6y4JwvcvWI8J+6bnRfE13XbjFhtcV6sNOaw5xj2KIWPiKvnrcMC4/m2
LPL1qvcnVjiLGGNfYqnL/Lrzd8DPyOj4qPW8W3pPSP6v9r5DlEQPgIOlqEnU
sokiMBasJTaJF84kfuZbB3i15zen0H9jirrxVdcO7r/Rd5osAmfAuXmliJEX
stDhQclTJX/LulRkgTGMz3CONNmn1M8O19Ay7VXB2hQ+2ZVHjT6ifTZLfkjj
XxTdpTlfEK8WrZS8R+9HjJNgM7V6TR7x9b0U+/y0iDtwlzrxL6eQvyT+ThF+
zVPY9znj8T/BEuMONmYO/uEeK31Hajb6LKHOav0MyV9JUc/vck0/4NwgL4aK
8D2Yzf0b/Z5ay9oVeeyFro9kgenM/3kRMbTBucYdZ5bintNSyOUp+hNsSI/y
nuOg1Ti23vkLLuIvMO7bKeKJOvmfIvb7vAhbcF8wFbtj/7fFH0yBXW/a7+fs
O2rpcdfTfxRhtzNF1JzPRdOy6ClmuK+gHlGLyrmL9mrDpil8w3tyGXzlPtjk
nVL0Hn1+v8Jz3tYZA9jWsfCG/QJ+dBlDFqSo6dT2Ltu3Koua0O1nei7m0Bue
dP3tsf655EvinxmXOh2bix2fc7I4Z7b4CfcVh4wzvcaaFSnkN91fPOazrvpu
3GtQc85IPiB+LQ+Zu83VmkvOHfhly4yTYxdLoS/vwASIsXuN+9R7akN7KXxG
ntL3Vtp3nMU5zAPz53mcGlHl+CFWmA9+kK9VnoOPvmk/UTPAPM4ss5/x58Es
YmbCtrzheODOy42ZxM1mz53p2Pia7dplfxFHrL3ieDtmO3f7HPKFPMc3y1Ps
ccn7EF+9+W2fLLNfxoroCeklwbbjxjcwnTq619hM/QWfyav9xhZisMF1B3mf
n+8vRT7uN8YvcO0+nccduetwHudS44fywC7qQmMR7xrc/w95HF3rXbOodQ1+
bgIXwKgU76iv1DhqKTWJmre4iD6yprhdd5lX5t5ht++12fvizwr7lHuj/zbv
U2uZXq/f+2MX9qZvmeKeotsYA9YQb2uMnZxBfax3vIw77ogZagXxTGzTN91v
G47mUWvasvjGWGfM7ErRB+9METPkITm4znZbTd6n+K7oTNF7tjgOObvP/r3o
c6lT2JJaSf9Ua5txP/xET8Ydp9mf1NA279Fru1O36TW2e6zHtt7pd+To3OL2
mXN932avI09vfls4NrDLPuvKu34/X0jRE//SPRp5u8Wxin5bna/4GP+S01Pd
y1V7vNV3me752GyW6w29xoB1vuE+hHqAP7E9tYyeYbpjiLOmWAf2Lvf+1dYH
W4FLlVngXo37rT7Odw9DLwNmVXkeGFPueCJXRuyXtUXEHj1jfQq98XmDcQxb
rk1hQ/LpceMHsbE9xfdzW4oYHfR9sNGQn7E1OEScUOvvcB+T3GNNtc8njBO3
3pXZ54yN2U+T3mu0FL0xsXvMdRJf0luAYQOOLbCHOo+9hq0TMc632c0etBQ5
QN/Q6XX9zsERrwFzZjlPH7ZfuCvf4687B3qsI+fxLU8vT39AroCBt7676Z/p
X7EZfTf9B/8c6Mnp4balWP8i/xJSrGkXfyGFrltS5CX5CQ5TL8GvpbYbNiPv
6tzz7S9iLuP0BsTIPY4ZsB88B9epgZdc98B+MBj8ByfGjC1gzoRxB//f6xi4
aXPbvcy6ocMZ9y3nU/zPeN+2rnTssv6lFHbc5foy03qC66dcv2Z7P97xjf6J
/feLInKW3N1QhJ4b/N1z1Xi9vgi8a0zxD4geo78IvBw3Tlb6rvzDWuK6x/3A
lArrWWPMB0Pgix0PrKmzD2o9zlz2vmYsXp9CB3RZlyLvqDPniqhh77rXfsJ7
rjZGt0l+K4Udzvp7l/vSU7ek+HbdJP5KET3EqhRxfNh4TnxjJ+LyQBG969Mp
/iF9+n+xC7/5zeW+8ckUefqA+6IK+wA7YL95jrufFNEDPZUCJy4bK+jnwIg5
ts0i2/doEf3cnhSxdtH9Ff9liLtevktS5PaPUsQN8bOxCPsu9F4/S2E37Nea
In+2pvhvxL8g6tIixzi+7U7xr2S3e+2TrlmP3MLFLOzK9wmxTN4sdE61FBHX
fy+iH+dcsOZ/vMuVBQ==
          "]], PolygonBox[CompressedData["
1:eJwllUdwVlUcxb/v3Tui0mSJ6EJwBhEIdcMgDg5sYQZWdGJiKEECKRBCh9DL
IEgoSSDJl0LvRakDWOhVZcWOIjMMrChSBH5nzuIk59z/ffd991/O+yJnytCC
JJVKzQZR//lTw8KUdCrVBf4upFK18IngLXwFa03Ep6N7wb8HC9FlPPsj8Qeg
Hl5P/F94HRgH3wKmai/IsL8I3Q1+n/hzeAXPHIevAYPQC8G3xIvQNfBqnpmG
PgJK0fvAUXguWETsN/ALe79C94WXg43otWAwe8vBd8Tag17EeoMOuivxPJ0P
JqM7gX6Jz9xE7A1oAx9D/DV8JvGt6AJ0Z/gMsAU9Gf01fBXYgd4FtrH/P9AS
Ppz4C/iX0e9ux32zlSuQn3aOPyFWgm5M+8xSdEfQJ3GONxBbhK6HF7OnO/wU
a5m0c9gArwDD4GvASOJLQAP7S9A94MtAo3KJ7gk/zP6f4Y/BHfj06FyPRxfB
i4Nr+QTMhR+Krv1ecFh3Z+0HeBXIR1ehc+GVYDz6EniR+I4n9C4wBL4MDIzu
MfXaRfY0ws8G13Ynuin4nXq37ngSPg/8QexPkInOuXKvtTr4XFALn8paV/j/
wb37OWut0R+AtvAuIEe9hf49cc1Ve52ps1XjMtWXPY94/hV4qPyD68RugN3E
W0Wf3R1MInYPPEu7Z9W7qrFq/Zj4+egeV68rJ8rNYvRN+C2wF/0MPTTt39gs
+h16l2peDr9L/GnaNcsPfkbPqsaL4R+CT+FdQS7xl2Ake9uhmxPLAoXoq+gd
8J3gWuKZXAAvD45pTTHNqGZVd96l+SV+GX4FbI/OsXKttW3Ra4rVgXnwBcG1
vaR6qhfBhcQeMyt6hjRL53VH+K/BXqSa1KJbgM/g3cDE4BnULGqtJbGPo++W
BSYQmx98lt6hd2nmNHvKyUfRHiGvOKcaq3+juTxD3qGZ0mypJnvgB8HtxJ63
HL6a50cn9hB5yUawnv2n0ZvhG8CJxDVSrcag56NHoEdF97R6Wx4hr3iObp64
5qp9sWZIvw1diN4NDiR+5zfEjqFz0s6RctU/2ivlcT8F51i51gzMgR8K9gL9
horoHlQvymP36KxorzwLjqJHRM+mPGQ9ujLaG3THI+iV0bMvD25Er472Onn+
NPSAaK/VjK8L7kH1ou44M3jmNHuaKc2Waqratgazgz1J3vQP+gB8aTBXDVSL
/eDvxB62FJ4X7TXKSSV7J0R7kTyoOvhOutsZUC0/RP+V+AydJU+UN2ptH/xV
8G/RzGh2qqKflQfLizdF11ozrllXz6n35PGzgj1AXqBvxhx4YXQt9Q3MBHuq
vFU1LoGP1Ywk7hn1zqTob5E8dSv7C6K/nfpG1Qb3kHpJz2Srt6JnTTOt2X4P
7DMN5w==
          "]]}]}, 
      {RGBColor[0.8, 0.8, 0.8], EdgeForm[None], 
       GraphicsGroupBox[{PolygonBox[CompressedData["
1:eJxFl0lwVlUQhV/eu+WAiEAYRERmKiU4oFuLIQnIZIRk5xI3Uli6UEvmeXDc
ukcgYSYQCBIGjQgyBCKIQkAQFw4bMFgiCSp4PvtQLPrvvv3u0N23+/T9B898
s/qNPMuykSVZVohX62eu5AbJ4/Whl8bjxGvEK0Q7pS8tQr9B8t/6Vin5lnir
xp+LvhB9Y94sOiU66G/lmtdb8z+TXCG5TxG6Sus3ZnFeD8l1ksdYbszi/PIi
9kTX03PG5iEz96TGB3we+5baznGW92RxTh+fddo2filq15wO0XrJ50Rfi46K
zktXJ6pHtu6Y6HvREc9bnbJsm3i9+Pui7ZJ3ppiLr3uJlc7srn3+Eb+g8XHR
CVGb92O8XGu2iG8RXynaKnlbiu/s0eQ1+0T7RWds+yFRi3X4/53osO27avls
FnHuW8ReA8SfKOKM/uKPF3E28WEedl8X/0O0TnI/6SflYQP6ooiYkQPc/44s
4tcper0k7h99s/efkofdnDstD1uxZWIe9qAbYHtYv0b0SRa5yDm7sshNzm5w
DnCv5MackrBjh/OTu+eusfG67SdPmbPTebVbvNa+tHtPfHxMtFnyi3nI2Iff
+ID9U2wn9k90PDdlMaef107xfOI5OY/Y8p1c2eOcYN2jXjvRa5scQ+zG5oHi
VXncaafzE319ScQCXwZrzvQ8cn5CHntyf8Ndl9zDUMnVedTg1DzuHRuXprB3
UwrdAOtHpajPBeJPpdh3kfjIFLgwT7yuiLh/JLlDe+SSr4kvsu1viXdyB9K3
Z1G74EuD77HaeAKvsbwhRTyWafxpivpeLPk30QvccxE486PosnHmise1tqdZ
/MkUuDAnBW7UGDtqU9T9Usk3xH93Dd3QuIvm/yX+nOa8LPk98edFMyR/ID5a
9JLkVeJ/ZuEztbXf/uI3MUD/rf3G/59ET6fIpyXiz6TIiWXiz6a4jxUp5t7x
/EtZYNkp+9ZqXy9bx/imzutKThQRA76DZ/jVad+w5bbtWZcCC5cU8e2K55NL
N51PnfrWjXoWH1FEDlUbX3sYY8t9h+DOQseTuM73/pzTVET9/uxeUepabTe+
UsvDishLcndQEbkOBgwpIqerXDf9XTvUYj/XIzne13k+13lCvoBV1DO+gPG9
jQXvpqj1t4vAygbbUOm+Rp0Qs3bH7XgK+/Fjn31Bd8exveG4El9yYV0RmHVA
/Nci4vmL49zuWC92bpPjZ3zOaa8nj8BncBpcAtPeKeJuPk6B443GDuytdL1c
zKIftHgt+3xlfs3yD/5OPuFnhXsoGNPhO/m/z2XR93Y4/6mDh1P0LHrXQyly
gxx5VTRVcx+Qbp5ldNwjNUIvBB+nGbvwaYyxmu/ot9qnccZqcAWZuyTfxub3
+jtra13/4MBMepd0o0WrNX4wRS1QE2WOG/Hh7CpjIz5V2bYO9yhyEUysNk7e
nwIHwAPyc4b7PjnJevo6uumWwT4wB+yhR7c5jmXuNXxbYywCk7BjunH4Nc15
RbyL9GuNq+DrbHBM+m70f+MDONErD5/xd77Xssdt6kv6O0XEhfjclyI2pZ6/
QPpZ4rOoiTz2oreS170tP6I1PSX/qzndU5y1VvJC2zPbOc5c4sbePb0/2EZd
kt/bjZPgJXU6wXo49brReVzuNwY9b5LfBvQc9ODIZuMkeAmGjLceTEBPbyU2
Uyzf7c3kHbVf4bM4o9JvDDAEW+l5k93Xkel9U52TzMMX7FrvPjjKNTHEuFTn
nkhvnOXYdk2BW8y5myfDjG9DnU/1rosW1y3fBnt+i2v1onMW/UHXyyBjY7Mx
A6yv0bgtjzcPWHzG31gLlpLn64t4u36Yom/QPy65LplzILtnHzm5xe/PFUW8
X7FrdRHvWvZbVcR7lDitNI7QDzh/l/TntFdDinqid1BTjSns3O1ees41Ve1z
612nJx0DfD7lMTa1erzJb5XlRexx3vvc8lnEYaAxaJtzjPfWEceauF6wDpy7
+36H814e7p7HPoetO2vsYgyW0jcOOd5gTJnfHCcdV+5vo3s9PZ87qrad3EON
Zc6p8d0dt11tlpucy+BHmXG+xm+n8uLe/6tW58AI9+hG+3PYOX/UvtKj6AVX
vTdnHPMZJzzeax1r/gODbuui
          "]], PolygonBox[CompressedData["
1:eJwlkU1LFFAYhe/cezGb1ERrK8xPGGwZREhESEi1a+kuCFtENJ9NaqYp/oiY
scnUTEo3feky+gHlD6j2LvqitOd0FgfO8973fp23NHnr6lQMIZRRRj9TCH0U
ruPr+DYagU9FN9xDF/CrYBNfzO4doHYC/47+aiGEH+gbvkDtNGuP4ddwLzwe
fMdx/ACqwEPwSfzv5LNuUGvgP1A7iD5TZ/9Bg9F7mnprdq9q/fivyXe/QHfw
Z6hdY62LVuAW6tJ/Tm9irQedhYvwMfw22o/eo70P9F78Oj2z+Dn2bwTXNuAS
KkdnNIh/yPpz1i/Dm/AsvAZfVGbZGSpLZaJsZlh/FpxpF/6bnMUwOsQvUrui
s+h5hP+IfsEd+A3rX5KzvYk6+O/Jf1HGNfxydhYV1IUX4InoN87jp5NnOaZ8
4PvwU/g83Ibnk+/Wni34dvLdmolm8zb5br1Jb9tLvmuLnl18I/tsnVnXf9Gl
6Eyms3vUq8x34JfoU/SfR/G17LdoZlXlm52tZjCHP0rOSjPQLN7Dn6PPeAUv
Zc9eNa1Vsmf/hP139d/s2WgGLc07edb/3wj/A4PxYy8=
          "]]}]}}, {{}, 
      {GrayLevel[0], Thickness[0.001], Opacity[0.5], CapForm["Butt"], 
       LineBox[CompressedData["
1:eJwV0EVOBFEABNCeQHC7AlvcTsIRhg2EBBZAgDHc4RC4uyxwlsA5kAvg+v7i
pepXT3d6ujze2dwRi6IoRXdWFPVmR1EfFcwzYFuQ/SSoZJFB+5JMkqKKZYbs
KzJNhmpWGbavheeFe6lhnRH7Rrgv/IZaNhm1b4XroVPHNmP2nZCMU89u6PY9
OcEkDeyHs/1ATjFNI4ccceXaTHhv2SSPOeHa+Sb8D2bD+8s52SMfeeKSW1uX
zHDOvfNF+C48cMqd7UzGZBS+nV4my/nTf/mh1LmEdj3NN18U24po01N88kGh
rYBWPck7b+Tb8mjRE7zyQq4th7jexzP/l7NFrw==
        "]]}, 
      {GrayLevel[0], Thickness[0.001], Opacity[0.5], CapForm["Butt"], 
       LineBox[CompressedData["
1:eJwVz8dNA1EUQNGPoBGCBPRAhgrYkcHGEXvGJnVBBmObzJogkakAimAHhXD+
4uq8NyO90XRn0umkI4RQUqUzhJWuEBrs55nO9WbP8JQDvNCl3u1ZNjnIK13r
w/6pllbtbeZYZSHeZT7eZpEJy/EuS/E215iyGu+yEm8zYY013jDlLeusc4Ob
Wte2tuLs+Z+a5lb8D73a2/zhi77NZf6qYV7Ssua1qAWd6Nn7uThzhsec5ROn
eMQJHnKSjxznAUe5zzE+cIR7HOYu7/UVv8s+9qpHO/Yh3vEf5j83fw==
        "]]}, 
      {GrayLevel[0], Thickness[0.01], Opacity[0.5], CapForm["Butt"], 
       LineBox[CompressedData["
1:eJwNybdOAlAYhuFDlAuwxIZ10DuxITasixCJZcNN4x2YmCiWizBx0QkLLhoL
RmyJDDrpxmq4AJ7hyfuf7/RlNpLZSAghRbouhF+W6K0PoYdT9zebpOiwxWin
i06K9oLe0M8AW7ZlGt1NNPBGiTt7s3ZTdt/yzxePvNgf9Imoe1cP9ET3NMc+
O94Xekmea664t3/yQZt3K1X3Oy3uZ32lRIVtfjjn0P+ZHumfrrPgXmSWeeZY
syd1hkmmmWLVPq4TxEkwxop9REcZZJghjqkBeOIxLQ==
        "]]}, 
      {GrayLevel[0], Thickness[0.001], Opacity[0.5], CapForm["Butt"], 
       LineBox[{983, 1045, 971, 1026, 1027, 1028, 1003, 1221, 979, 1220, 980, 
        1222, 937, 992, 908, 1011, 984, 1230, 985, 938, 1214, 1215, 1077, 
        1078, 905, 1004, 1008, 1009, 972, 1079, 1080, 906, 1216, 989, 1218, 
        1219, 1217, 975, 1006, 1005, 1007, 1002, 1083, 1082, 1081, 964, 991, 
        990}]}, {}, {}}, {
      InsetBox["0.5`", {0.38500243719029925, 1.2634754904697127}], 
      InsetBox["1", {0.7700048743805985, 2.5269509809394255}], 
      InsetBox["1.5`", {1.1550073115708976, 3.790426471409138}], 
      InsetBox["2", {1.540009748761197, 5.053901961878851}]}}], {}},
  AspectRatio->1,
  AxesLabel->{None, None},
  AxesOrigin->{0., 1.},
  BaseStyle->{FontSize -> 16},
  DisplayFunction->Identity,
  Epilog->{
    InsetBox[
     FormBox[
      StyleBox[
      "\"\\!\\(\\*SubscriptBox[\\(\[Lambda]\\), \\(max\\)]\\)\"", 26, 
       StripOnInput -> False], TraditionalForm], {1., 5.5}]},
  Frame->True,
  FrameLabel->{{
     FormBox[
     "\"\\!\\(\\*SubscriptBox[\\(b\\), \\(00\\)]\\)\"", TraditionalForm], 
     None}, {
     FormBox[
     "\"\\!\\(\\*SubscriptBox[\\(b\\), \\(01\\)]\\)\"", TraditionalForm], 
     FormBox[
      StyleBox[
      "\"(D) \[Alpha] = 0.4, \\!\\(\\*SubscriptBox[\\(x\\), \\(0\\)]\\) = \
0.01\"", {FontSize -> 20, 
        GrayLevel[0]}, StripOnInput -> False], TraditionalForm]}},
  FrameTicks->{{Automatic, Automatic}, {Automatic, Automatic}},
  GridLines->{None, None},
  GridLinesStyle->Directive[
    GrayLevel[0.5, 0.4]],
  LabelStyle->Directive[
    RGBColor[0, 0, 1], 16],
  Method->{
   "DefaultBoundaryStyle" -> Automatic, 
    "DefaultGraphicsInteraction" -> {
     "Version" -> 1.2, "TrackMousePosition" -> {True, False}, 
      "Effects" -> {
       "Highlight" -> {"ratio" -> 2}, "HighlightPoint" -> {"ratio" -> 2}, 
        "Droplines" -> {
         "freeformCursorMode" -> True, 
          "placement" -> {"x" -> "All", "y" -> "None"}}}}, "GridLinesInFront" -> 
    True},
  PlotRange->{{0, 2}, {1, 6}},
  PlotRangeClipping->True,
  PlotRangePadding->{{
     Scaled[0.02], 
     Scaled[0.02]}, {
     Scaled[0.02], 
     Scaled[0.02]}},
  Ticks->{Automatic, Automatic}]], "Output",
 CellChangeTimes->{
  3.772811149702497*^9, 3.772821445435646*^9, 3.7728884308707047`*^9, 
   3.7729813929966097`*^9, 3.7729888425325413`*^9, {3.773339959081957*^9, 
   3.773340015408246*^9}, 3.7733400687286158`*^9, 3.773588695706345*^9, 
   3.773781219339478*^9, 3.774122761686974*^9, 3.774189283424294*^9, 
   3.774189371845419*^9, 3.774189533707767*^9, {3.776943899527548*^9, 
   3.776943921286837*^9}, 3.777038280360642*^9, 3.777301125829858*^9, 
   3.777301308675541*^9, {3.777313658201742*^9, 3.777313668343936*^9}},
 CellLabel->"Out[31]=",ExpressionUUID->"87422bf8-03f8-46ac-8ab6-91b250f3e33a"]
}, Open  ]],

Cell[CellGroupData[{

Cell[BoxData[
 RowBox[{"p5", "=", 
  RowBox[{"GraphicsGrid", "[", 
   RowBox[{"{", 
    RowBox[{
     RowBox[{"{", 
      RowBox[{"p1", ",", "p2"}], "}"}], ",", 
     RowBox[{"{", 
      RowBox[{"p3", ",", "p4"}], "}"}]}], "}"}], "]"}]}]], "Input",
 CellChangeTimes->{{3.7741893990522633`*^9, 3.77418943213988*^9}, {
  3.774189900607893*^9, 3.7741899024773817`*^9}},
 CellLabel->"In[35]:=",ExpressionUUID->"d28e91c8-34f2-497d-a22e-f574d9a34c5d"],

Cell[BoxData[
 GraphicsBox[{{}, {{InsetBox[
      GraphicsBox[{GraphicsComplexBox[CompressedData["
1:eJxtmwdUlMfXxle6SlmkWkFRYuyxYIk6owYV/yp2NFbsRqUodo2N2CuiCcaK
GitSRIq9YEUDImIAC8VGW5a6sMDuR3b3mTfz7sfxhPNj3inPzNw7d0paz/Yd
N89AIpF8NJRI/v3N/8hJUFuP+n8PCM8pjDNjlv77T5Sew1ib/IVxhuYPBYxV
6n9/ihkf1OQvZezyLwaVM76uKa+S8TBNhdWM0zXl1zBerGlgHWOdMCpiiY/m
uwqml+cUxtDLp+cwhl4w9IKhFwy9YOgFQy8YesHQC4ZeMPSKWPJOlw96eU5h
DL18eg5j6AVDLxh6wdALhl4w9IKhFwy9YOgFQ6+IJe009Ugo9PKcwhh6+fQc
xtALhl4w9IKhFwy9YOgFQy8YesHQC4ZeEevG15Dp5TmFMT++hkwvmB9fQ8qP
ryHlx9eQ8uNrSPnxNaT8+BpSfnwNKT++hpQfX0PKjy9jySFNvSZML88pjKGX
T89hDL1g6AVDLxh6wdALhl4w9IKhFwy9YOgVsWSEppyGTC/PKYyhl0/PYQy9
YOgFQy8YesHQC4ZeMPSCoRcMvWDoFbGkgea/5kwvzymMoZdPz2EMvWDoBUMv
GHrB0AuGXjD0gqEXDL1g6BWxJE5TriXTy3MKY+jl03MYQy8YesHQC4ZeMPSC
oRcMvWDoBUMvGHpFLInVsJTp5TmFMfTy6TmMoRcMvWDoBUMvGHrB0AuGXjD0
gqEXDL0ilmjb3YTp5TmFMfTy6TmMoRcMvWDoBUMvGHrB0AuGXjD0gqEXDL0i
lmiKjbFhenlOYQy9fHoOY+gFQy8YesHQC4ZeMPSCoRcMvWDoBUOviCXDNeXY
Mb08pzCGXj49hzH0gqEXDL1g6AVDLxh6wdALhl4w9IKhV8QSbT32TC/PKYyh
l0/PYQy9YOgFQy8YesHQC4ZeMPSCoRcMvWDoFbHux5Hp5TmFMfTy6TmMoRfM
748cKb8/cqT8/siR8vsjR8rvjxwpvz9ypPz+yJHy+yNHppdvb5TOn5WyeBqs
bb9KnE7ByK/97cD6D4z8YhbXr2U54dPlhE8X2o/ytL9DdfFjiW4/o2aMdE03
nnWgSAejveL8fP2hevUjP58uF+1PSlh/iuvn50eaqH+zGC/RZChirLXLEsba
+aMg/Hil6fYPVSw/GN+D0b/a+FOl05/IGOWBUR4Y5fHfqxjz42dAkR+M/GB+
/A10fihPF18Ysfw8VzBGeWCUB0Z52v2yKcsPxvdgTfODPhFXze9GLD8Y+cHI
z3Oabj5aUIwvGOWDUR4Y5YHRn9r4GfFSImPUB9b6mzLGKB/cRlN/rSi/Si+/
tp3W7Hsw5qNWlw37HozvwRg/7Xe2LD/4gKZgJWPkB6O/tO20Y+MBRvlglAdG
//D+KosxygdjPoFRHhj+X2x//HlMlt55mNi+8T3fn3LC24fA/HlUGjsfQXn8
+YxCdL7zQM8+xeclYnvnzz8UeucTYvsXn1eI7Z8/X1CIziNUeucRYvsV77/F
/oDf76sYIz/2n7w9NBTNf2H/DHvG/MB+Dvn5/adKb7/K23Oa3n5ObP/8/k5F
xPtF2Cd6FozxA/P7d8GexfsZsT/g91dlLP5HOpiPV2yYPWuyxwj2D8b8hz1j
PojjU7E/EMfLsGeMhzieFNu/OD7l45E0vfgN6fz+yEG0Xjnq9Kbr0st155sy
xtr6bursVc3iC7C2//J188tY195Kxtp++0yCNX9vzOrTjhf29zp/u0lKh2r+
XsdY278l2v6Yiv2QTFvvM1sarWElY9Snyedmz+pD/NJGFzeAtTres3hLOx5y
Eafq5m8ti6e0vxvo5mehTo+RbvwUjDXy1F91+XHelavrP3OK8rX9ZaVrbwXj
Azq/BI7R+V1t+5tQtFc7nW11/VnDGO3T/HmjHatf084ie13/VjOGP8T4wj6h
F/0Ff476wehvzC/0Nxjlw5/y88mApcMfIh3ziW+fKUvXjpcZWw9RH9LRfjDG
B6z93pTpw/yAvYE1v9tmM+bjQTmzH8wf/vxZiM/583y16LxbrXe+Cv+NdH4+
qZm/h7/A+syfB5USjAfsG/2FeBp6wfx4Ktn6zsfjxYyhH99ry0tk8TAY+lEe
H48XM0Z5mI98vGFK+fsrUwp/hPnAxxumlL+vMmX+Svw9+hvfg/E9/Bn6j1/P
skTrXRSLN8H8eaCKpWM9A8MfamVbs/Uf/hyM9QHrFdYPrEdg+Ev4R8xnsb1i
vvL+WsHGA4z1nh//Ssa8P1QwxvzQtusxG1+UD3/Lx0Mqwt9XqFh5+B6M8tA/
mH/8+YUB849ifw5/hPrxPX9+YcD8PfLz9Ruw+Qj/gvkjZtgzxg/zDfOBn38q
9j0Y8xH+C+sr4h/EZ/x9lwVbb7AegZEf7cH3/H2XBasf+cHIj/VSI3eTsN9D
fjAfLz5m6522n5JF62MJsw/Eb2Csj5r2uAkM+4E9IR3+UluPjej8yYatp1hv
wYhHsL7DnmBfWG/hD7DfwfjA/4LhnzH/xf4a6wvml3g/JF6v+f1RKEsH8/ul
KFH+ZMaoj78fLhTtb/T3P+L5Kd5PYH7A/4Ax/zAf+PmO+6SbbD5hfLU6hPHR
/Pk/8Tt/Hl3D4kUw4nVteV/YeMJ+wfx8cWTxEx8PVOvtt+EP+fvzKja+8I/8
+ljFmH8vkMz8Hfwbf7+dz+Ib/jzGkPkbpGvt5pPeeRHiCW0/fhbFG5lsvcP6
wNtrFvNXYIw/xhv+Av6Jv+8rY+Wh/bBv+C8wvoc9Y7xRHuydj59VzL7582Ub
9j3sHf4G8wv7EaTz8Z9wPoT5B3vWZhfmF+YH+hfxN8aTP1/KE92f5Ov5F6zv
YMQD6G+Uz68PCoL5j/K07Uph80/bz6mi+C9PtP4WMObXT7XovZEp85eIt7T1
5RA+vs1l6xnmB9Ix/vx5ZgX7HvaC+QEW369ivLTfyZk/hx70P/Tw/kLB+hv2
DIb9///+Qk6QzsdXJWx9QHswPkiH/SOdj4+KRO87Cll8wZ9vm1A+/hLS+fcV
CmbvWF/4/rwpWl9VrH+5eKA+Hf4E/hLjC38JfwZ/jv5Cf6C/xPEm6uPil/+0
B/aK9sBetelpLH7DfAejPdq/NxD5Q+E+Hwz74v1VEbNv/r7bgdkv7BH9gXTY
F9Z//n1AKeHXX5xTfWb9ifaKmb/vymGM9mv/Xs7OYzHe6B8wFx/8p79hL/Cn
YPhT2A9//uYguq93YPET2o/2IP6APxKPDx8f5OqNB3//Wsj6H/rRn2gv/DXa
g+/5+Yz3pbksP9qL+Yn2ivsL6wPmJ+pD//D3yTWsfvpyouWq6Ay995q2uvZ0
Orxn4qOJwvtNtBO/N00uHWzWqoqlO/VR3WkXKBPFkymk17GM5CGxtcQzXB65
XC6cV3wyHzTY5oRa73z75Nncgw0vGtGuCmW/iZ75eufbEb4BdSMSjKh//7zo
nBDhvVnO5Z72FpaVeufV+w9a5tlkNaRPMpOahLZO1z9vHqSe4RcvvEe6pPn5
z3ucOTFlRXet2HpR43Ku4Ae1JQ2V7ploH6p/fuwd9SguRmVFv+0J87KfIbyP
SUubNFMRr39ebJfzdX3iHOH9yv33fxz7i9jST29Gpex0Et4n3HQuKFvkr/9e
YEt76fC5u4X3FO8GDDoV+KMDHTN16MNeucJ52YLL4WN+LM0gQ20lva8uqiBt
xkYnuS0tJhl0cslMdTnZKFNUyPNvE2k/GXWzkFDnlpP7e5Sqyd6lkoi2myX0
9bGqkpBLapK79pOHwsCQ+nSQno+7nE+Sr+yL/JxkTGecWHvy8blKMr+19LqN
iQltPaGv/+L6+fXB8nK7bact6aTzqgtn/OpIh1HfMneFS+nU51aRe91qyJoP
F/c5GthR3373Z7nFfCEtm15KP7/Nnp6znujnvjuDdHX9adiJdw501O2ZXitr
qsgn5acdo784UKdGK9t1HlFF5k7omV7bupT06NE1tH21gnTwMLvRZXMV+fa6
PMRYoSDTel91uXmhirxU0NNrzZ+TYc6r5m6PrffrBlWyglYycuZarNzqSR15
9qtXp/wIBdmb7dLAZ2sd+VZ4K2JycP16lur3z9BJavKn0+iSuRZF5PiugaV2
RxrQ5SOGeQ/5Po+Mb3/6TuE1UyqvWUhqW6jJuTzjIXlzTWmX4NFbCu9XkJ6h
qc+XBzaijzPedjwcriJrX71cuXZqIzq089ClnkdVJDJ9jyQ8txG9FbV1cHnC
e2Kw/+y2Ds6W1K3Y721hjwryu+eRk+bPzenQZ2FjkkapyLiL0ZkRt8zp9ui6
rU4dEknzFM+VI5yktPDZqY/X5YnkZXDytEnNpLRHenJAm65l5NhAv7mdFlvT
E2k3+6xfXEuWVoUU3v3ahBY6RfWe715L7jc1T7XoZkOfft74kcTnksB5166M
NXag054pnfc+qyYHOq4umFct3BfMqNkdGH68nIzoN90k3Pcd8//tYyN7dAwX
7vN2byvJc5gj7DcRH5xd5EzDahUkqOmWo4e3p4reV6eRwZ18lzzNqCbuQbfm
1iaJ96dRpN2TBWuMx0vo7dDxqZ3DX7B4ceyq3mdd1gv3c/DX3TcVXBtVpSZd
7qUts10l7D8HvmvusW20cJ/28BWNe/xWuD8zyHxO6LWvzJ9gPX38tVOKZ7xw
P07PDF/m7NaQtkhKjvtQ8JnFkxcGfPdw1oVctl+Bv+8+zbnLsXWNaVDPrXv6
LqjQuz8LcHD48jy6Ph51nKS0XaoS3afVr6c/p7ie7mpFfXwCbttfFe7PEV8V
fet733i8lN6O8fl1F33O4ovtidcdv3PVv/8651FaNKGVNT3QLdFu+wX9+y8f
N89V70KaUFenUa/unhTutxM2TbV9d0fO1h92X1ujHJSy0IZOmbPQXe4r3G8F
Ro6Y4KsqZP4M45NSETDNpcyWrd8/b7BonHfRlrakBsefBdXo3Xf7rLcfvzrX
nm71yKg6ZJ7P4uX7O0qntG4u3G8h/lu5Myhs6CR7emhFf+thn7L17rMGDlvz
6EGcA51l4fv29jZhv93r4nCXjFPFpPvRe42mjysjU26sVDR+GEP84y9JH/aR
0Fdbbswc16eADPTpGPii1oguHbV6WVJaJbGZ5LWnR7YRPVB6xSr0f59Jo7It
sc4mjWlc65KXj2VlxO56DO2/QkqbXWkcMSO5jPhGV71KOC6l2deTQ2LP1JF7
i4LDdnSTUuP+i190qY8D7DuYp3h3tqHGBqlNFwfLSH6K2/2yqPr93+7+gW/J
e9LQffOiCS4l5PSDu+tupb8j01wvdM9XCPfmBrrfd0ISnkUseU0cs5r9KnOp
JfO/P51c8NGXfAwrd+j1l4S+82rxrmllAfk1M+Nm+QNDum3D19fTzRQk9Pkt
dc45Q2qysLy89fSv5FaX8uLQFQ3p2j1K2U1ZDinNkoX8usCcbrv0+bJqaio5
7PXuw9jNVjRx7S9mvzV5Q0LjZyx1+8WKPnEMOLH4aDlxj+yV9MdnS+oRHnQ8
IbeO7HW72v2gjRWNunzv1YsppcQ0vSx+7/gmtGSDiUO/hXLSNr/ZLbXChj7r
eei3zW9riMsIS0dllQ319ouZ2flCDfk8+N7TTh621FQxuSavXSGZZN9qSJsZ
dnRbRcifP/yZQ9xzZ27c1LV+PeyfnOcqqyb/y3gf9l2icD91etx5f2+1cN6l
Xf8l9PG20bURtW/17jetXN3oAnn9+nNz8siBT9Us3pePdK4uu6MmqSd/N/Mc
a0Bnn3Z8EeavZv7k/D+zP42bribzriV0fbHBmK4z6NvCwEtNTnQItrl8tX79
dFn8KN1azfa3w0MTyzMaqknbli41uXJTOv/EUrtDH1TE901R0BlnvBfPIp/a
Nv0zaacDdViy//e6IjUxM3D67sUFCQ3cXbW7eZKazL1a6ZPzoAGVfS09/Pce
NSm1VZ2MrjOkw5eNGH4tUE2C1vd5NWqQEQ03ar96Xk818cj+NuTnOBNqNHbV
0yGT35O8jZXKKdcc6I4ufVaey35P3J+szhh0WbjPsnXetUSV5ECX11ld3BiU
RR67tFpVuNKBVl7OqJwUX0zCEpYsbra1lCz634cb+/4R7q8a7Lu1zHqIcD81
faSt24n3KnL0Qsdvo79rSL2UIbWGH4T3B76HTb8PHlTF1pdjHVtvPN6vijz4
+WqAot6P1Zxp8/rHNlVkxaCs9+7eFSTx1/Fv9tF/2PlDbuXHuTG335LsVhMP
xjhVk861rov+KpWx9NPfrbJ3eyAjCy5sWbU2q5o8etVuiOq6jBQanBmT2EX5
n/M0ywYrAlVkwt8F77zNZGz98VrfNfZydRGJL3KSXTimIuZDjiU/chXeV71u
eHOjST23+5JqlRBrSv8q2xycNkm4P1J+a/80q3clmbXkUas2k83o3/c7PDLs
VElGR73OdAoyo4MvVCqz7wjvq17XRfVzvV3PAS/Puh4VzsckK7KCg2OE91EO
a16uOLFZSiMfVkyMthTugzadbOq/vayWOH2cbytNsqYLt4Yk735eS1xPJXxR
tmvC1jv3e0fch1va0zXGiw48DRXeD02P7Pjh0PZ6NvYYutzAnn5YfMTJZkoV
ibKo+jv8g5z025ddKrfKIK8DLJ1WHawkygN5X8tWp5M1kTNHek5REJNtG6b1
7VlMPpU1vXHoeiWxOzfW3LJ5MdniVXWtWYCCZN38+BOpEt7nPbUu6ih7oyAT
5gz02GVUQ8bt2iR9dv4RmRlwozq2Pj5Lm1GcXeMtI62nRi85OaSWzJ5dZKo4
K7zHS93vfj/piYIMTSKruypryMy7cXvqdirITb/S9nvq1KTz0e3pbTMLmT3v
2bLuYPL8IhI5q7fMM0FCPftmJBlvKCTjP1/c0i7BgM60WXj3+PZC8nrN+tHd
IgzoWnqgOtxdeL83IdT7iJG3guQ3Ut5079uAqu7KYu5PrdeT/lV9ZGYDuumv
xNf3WyjIB99BsRYtDKn/6ea2Gb0U5BI9EGDqb0Bb2R5Y9VCeR+ImjvR8+NSE
vo9a/4tiWyVx3nfXPy7KhGYveqSe4FdJzk3K3FHbzZT+tif4Se/aCnIxfE28
+7qGNOqPZdG254X3d0MzvhwN26giMcMs33vubUwjXE6P7X7tPfn4dLrfUhdL
Klne0UNtIry3q252qLjH4ApyIOLK9FcHzamBvGfstzPlpE3LA2T+I0v6s318
z3F55cS794muWzIs6MJnLsopXYX3eQO82/zRf4yKHPFcML8uzJyG3RqyoYuq
jrhOWJzrvsWS3j91+OWHpiqyo/NPNuvyLGiHLxcPtJD9QRQJ/r7N6tfDux0j
R82pPUfaml3suylIuO+p8MyNDWsppRVeyReOGb0iZ+aOb3oj14oGlxx+4Gou
vM+bKwvzdthdSnxcLyUXOjWh81ote+PxpJQM/7zbxznbmt76ISnbZmAdSeg9
0iff1Zraz/D4OqdHHUnO2OvXilrTybe297w6Q3iv19Gk0U8W9etmUKR3g0n+
NnRecaNT+32+kmN+13aPnmtPW7uWdpS5fCNe25dl2g22py2XR0869E1JTkxz
XP90lR29VDP1S26WksRPjni/aKsdDXnfLOTRD++I7NyCosqJZez+pVe/+AGq
u2qS2XZ8Qctg4T5m9utix0s7w8lueUtZ6UwJTYx8IVty47Do/iWUxO2deOVE
/X7teKs1P3fITyTq6NqLZn7C/Wbg4Yhf+qdL6Lzgo9l+bYX7l6c/fc1/JRXu
XwYOqI2reKDSO68fd2x76ZVAS2ozbknArCvC/SCN7jtq/7AsEvgkcrHfUQta
emV6w9XHhf+fZnL1+gEtZML/H3N2wuaggHvxpEOC66IffaX02HnzBUbud0jI
891VR+ZI6fSvzrHZc4T7mG19p6dm1NaI3k/VkPs/Hg7tHGlDT5hkJcXuqCHX
2/cK+P1X4Xw84FDXF8qN9nTsL0Mss3/LI32sV0xIq7aji/3XHD4wt5qYdVNt
dvEX7ltCSqSZSisHeqlL9+iwZlWk5ZieEXurK0ixWZyN8nUyGbW8i2H+zDoi
/7vly1SvAvJ4fd7Sey+NqPuZGRHz/6kkV/zuys6+NaLLZ/cPipn+hbTIuRoW
M6QRTUjZcf3Rkbdk5HF/t2q7+vioU833P5zNJpLa/jdOmNTbz5IQqXJoObkk
HRffoMCKjmvfY/zBg2UkNDVmUFqJlF481LD5vMt1xN999cSF9fP/yVqzNcUR
tSTE0Gb7yGlNaLqR+5bVX0pI5yV1KyY8aEJ3hmevvRdXTGIGpDZY7mVLK3of
tpcO+EwSevQYc/6JPfWeWzRfmZlP5OOXp+SE2dHV6Rm9GnbMIc3C5hvfIg70
nZ3XgJs33pAy9VrPYfFKsrjaNM1nRxH5VJPg7r5CQuO8F+6cOuIbkZeNtu52
zIwaTRrw/IzrJ2Lxbdf5uFuN6Q2TxlNWrK0gLm7fz98U3Zju/3HGg5dFctL3
89qQU8E2dPb1FiuXzSki8+YnrNvcyI7e+GKxeUsHJdkw+GW6y0bhPDNzVtnC
f6QOVByviv2FOD4Txxf/BxhPAIk=
         "], {{
           {RGBColor[0.9, 1, 0.8], EdgeForm[None], 
            GraphicsGroupBox[{PolygonBox[CompressedData["
1:eJxNUrtOw0AQvLvlA5JLRAuWaEniJqkowifQhA6EUkMX/Ct8AgmPkv+gokSh
c+EiIkhYQjCjHQTFyHt7c7uzsy4urk4uUwjhCDBgDfDcBRrgA6iBHaAVZx/o
iDMDeQhkxIsYwiQ6r4dcHxggHuFRge8nzrvKp+h9suq0iln/0LzfDTjf6sE7
9mFcSNsGACW8SXdHcaPzWFpYa5v8PEDtOWCIH/GdRtfCmdrk/c6Rf03OIZd3
5OxxFuWZm0hfVu+1ZtlIw6+uWp4uUSsjWJn72kh/1j1nf9J89OzWXPNWnvXk
G/u+qHcV3dOkeajtK3kf3nE+enb6z7daukbaXSFveeZcpWLm3+UbtbSaOett
KS/oF7Wc2d+euvKE9ehbZa752lwrZ2H+wFznM+uZ/y/35npn2sdQuljzWJxS
u6u0P2pcaN8P5n7dyY+p9vUDiatHBg==
               "]], 
              PolygonBox[{{887, 472, 311, 689}, {814, 310, 4, 813}, {720, 374,
                310, 756}, {939, 530, 321, 893}, {863, 255, 472, 888}, {941, 
               46, 532, 942}, {964, 561, 33, 695}, {940, 532, 534, 764}, {764,
                534, 376, 804}, {893, 321, 259, 736}, {979, 600, 255, 762}, {
               689, 311, 374, 720}, {722, 376, 530, 938}, {761, 33, 600, 
               979}, {765, 259, 561, 964}}]}]}, 
           {RGBColor[0.8, 0.95, 0.8], EdgeForm[None], 
            GraphicsGroupBox[{PolygonBox[CompressedData["
1:eJxNlj9MnWUUxr/veync4QIhFtsODLY0Tlq9VGhKgUIXByhiYixSoNZUjbZ0
rC3BwT+0jQM1KcRqTGAhKaiJplJtS9To4OifOLgYTcDBwcnEaEvr8/T8sAzn
vuf9d75znvOc894Hjp58cqzIsuxvSZI8r59NeZYd07ig8W1t1mh9QeNlyUXJ
hSLWb2l9ROOoZEz6nMZZyZuSKc7dr/XNWdxrzOLeBWxOajwreUT6jTzmXdiZ
ZN1z29ufxf0pbA5qfEayOwt/re+U3sKe169q/SnpSxo7JZ9Jtmu9WzIgeULy
SopzoxqHdfawpEHzVsfFmVuaj0ia8vDbPlRr3KexQ7Itj3u+fyQLP+xDcxZ+
DeFPK/Z9ZnMOdtLbi9CNYQO2BvDRvvZIlvPAyjg5F9OSTY5XY0VyIIvR87LO
rOQx78G+fT2BD21812Mr/gyw53hnsO+8/aTxjGztFD7fSz8lfYf0l7U3JDks
ua21Ncl4Fvd8/6b0PXzrCFi1E6PXvGcM/o/fONtfrX0g+x9JGjX/0DyU7NL+
D5ovar8e7nUQ1xj4bIEz5SLyfp/0Wo11+GM/70jOSF9KkbdajR+nwO+NFOfL
3DVvyuCQFXF/HPu12PQZ7+8g7+ao+dkM7xvhwCD8PEZ9/UbO28lFI/d9b5X8
mTPO2XAW+BzQWlUeMTqGl7LIg3PQK+kzJoy91FRnFtitEbfPuwYqkkfhVoW6
6Watgu/NxOX6WKJ2vknhx5r8Ps63h6lR391PzezHXi9nhjb414kcZC3LI3bj
dpHaMh4X6CM1nPUd94MqfFn3dTt+tjDa73k4fBP/jOO6v8fBwbb6sT1EP3Fu
Dkm25nGnlAd+/vZZ+tIN+G4749wf4TvT9Ejj55y34E8f+/7+43nY7diAVz8y
iq0p+mU1ONwCn2H6kHP5kHIxKf3hdC/+Crzw/uksevMItdZOD1j3tQ/f3S8G
4MIQ2NjGYfqD97bCfcf8Qoo+tQp3+4nBnO3Z4EfPBk51E+sk78Pdvp6C66+l
8Okgtla0/7vWX9f6r9J/kT6RIu+d5L45Ra9wz7hD3vx2dZCzu1zJY93cOsdd
29ibB+eM5ynmxtdY7smDMzP0Aetj9Ar3DONq/I2t3zrbc3x/0TO+03g+D99K
vJ8L2K/Qm43LyRR2Pndvk5S0doU878W3B1PkrToFn+2be36T9Al46ji6iPHd
FG/Veyn2JuDxt5oPavxS9y7lEae5U08/9zfdF4fh1bUUep17I3Gdkv4VvfYx
6V8XwYfWFDH7jM828VYanx9TYP4Pb0hfHvHv4800F53bZWrMOV+l762guy8f
TRHnsynO3uC83wJjW6I+vW5eVejn7uv21T7XpMD1ZzA7k0I/nSIvK3zLve0c
PHGdniePu1O8Y0nji/DfddAGtuUUb457pbFYj8G1UMV53zMGDdRbifw6zyeo
MdeX8zZI7to2vJN+xybh51bOjNOXlnkX/gDbMXrDJTjt/z5XqR1jtkjePXdv
d//4pAgsdxGL+e+9V1NwbKmI+uyilv1/cIH/IcZrlvfX4xy6a32Wt8G9cZ7z
ZXAzN23X9p9L0R/m6BFXi8iH3xzHME89lqgvc6AOrtan8HemuPd/8zJvyTR+
eu1Pid/y93X+Sopa+lTjv0Vw1Zx9OgU+h1L0HXN0MQV3+8jdNupv/V3xe+C+
+RY5vk4faOQ/jfdvU19fFMElc+pawX836e/AN/NuC7Ebw/8AKgQd4A==
               "]], PolygonBox[CompressedData["
1:eJwtk81LlFEUxu/HVLNwlMiIFi6k3GpRjBFU4KzbuNGIHL/WztJSdFEZhit3
UfkH2FSCH4xNRFaIuCz8wI0oOC4EW1WQ2Njv4byLh/s897z33HOfc97G3kL7
QHDOZUEKnInODbDm2dyAL4Nr8Bx7ZdYiets714J+Az8N6tE3iK3Af7PWggyY
RneCIvE038+ydwhO0FXwmtgfdF2wbzrQT6PdVUGPwQfBOXQJ/RD+CGzBb4I5
zvWgnbe9Ifik7oRfBAfEr6Kfw1+ANngE3Rx5QGwdfgWME8uBEntv0W3w8/D3
8CdgH32dM1X2voIu9DF4ScyDGm8eyatMtLtvoVfhWTDM2XvstepusAi/DY6C
5VTu+6xrxGbABfgn4v3RalStZ9Ep+LtotelNels+mjfKqdz/gr1FOZTrkjz0
5rG8fhzNW71pD/03WC3yQF7U6T5vPTpMZkCzoB6no9WoWk/pG9ZX0bxoAAV4
Exjy5om8+RAtppzlaD1T71TTd/iPYLMkzy8TbwbPvM2QZmlB54P1VL39CL/r
7Y51+FIwb0fAZjDP5J1mdAe9m9R6B4wSm9K8BOvJN9ZK4q1yThDri/atZqo3
2kxrtjUzn5Oeqrf6R74kM65Z14z+CjbTmm3d8TNYTapNb5gn9h9vrWtg
               "]]}]}, 
           {RGBColor[0.8, 0.9, 0.8], EdgeForm[None], 
            GraphicsGroupBox[{PolygonBox[CompressedData["
1:eJxNmHts12cVxn/f9zU6WDplEaFEB8TYQhSTTTdWdNs/DIVhkHLRmG3SCwMv
0NImZlNWrk5aoOCFdOXSLZCxSmtimNxaw2VQ2QATzWAmAyIMHajMGB1z/4A+
H87TwB8n57zv772cc95znnO+v7G1DdWLU6lU2lWUSln8ftFByQ+I/0v0nugN
0VnNvSUaJXmcaKSoXFSrzTWiT+i3D7znDXPGl0Wz9dtwUYPkeVrbJF4nqhEt
ETWKvqj5u7RmiuSfiH9JdF3yPzT/vuSfS7mrPvcd0Zc1d0P8TtGrko8Ucd4N
rZ8seZXWf1ZUIfnj4rN8Z60Ig6/bhtmiev/2d83/R+t/qvVTxYeIJmu+rYhx
magpBee8u4vYO8fnNtmeH2l+RhH2PKz1Y8RXaL66CD+xB1/gE2xfJz7TPnrU
56EXZ3AH47vM8c/QHOcssk/wx2lz/H2sFOfwlrzjevbydqK3pc/b4stz2MY9
2LI9xe8tkrfqt3skv6u5FlF9inGP+GjxtdirNf2S68TLReMlf058uv1UrTWP
pZjvdRzxdldtA3pNFO3Wml6t+SY2+b14t6+mkLu0ZsC2HfNbN6d47yyeRBs1
/3uNn5F8SvzbReiNzq3ibaJntebpFGtaJZ8sYv6E+AGNf0kOiPaLuj2+7lgZ
IX6gCJmYWSA+I4Vdfd7XI9onetn7HxRdKcLG6hR3vCZaKtvOa/7PmjsEF1Vo
frzoQhG51ZJj/qLWLBKfUMQ9w/x2rF2hNZckX9Lccd+N7n9JEbcr9fuPRZcl
rxb/o+14hXwSVWn+09aFczmT80am0P0hyeec75u1bg2+1291KfyIDwv7/4VS
vFdhucZvw7tg45IUmELu8HbExhGPib3BvGK+McX6Cr/7HtHeUrwr9z5firjk
bT8qveZLnpYiTniPraJtoh/kwIj/pnivhaJ+v2eDfcG5O/1mfUXM887/9Pnk
wbecN8TPRtu8wfHQaD0PWq4k13w/eqwz31KKnIFvJlaty8PkWYo7nrWvOIu8
PZQCN4/nOHeic+YPGi/W/Cn93s3b4l/HCPPEWF+KPBzQ2vv8OzFyMAUGfS9H
jHAPGHCxiNgjBspTxAx492YO3PhIDh/MMYa35ziH85YWoWeDdURXYvjNFDhY
keOeR31Xmc9Gvomv1uN0Dhn8vuC84Zx7iQ3RGcmfLyIfyIVKrVvlcZv2/k38
OXA+hc3Yu9p777VfK+3D4z73d+Jfs4/mijfnuONwjtrykOMfHKAeDRE/mmN+
T4pcIo6eyYFh1K0q4/4M4zUYMMW+AZPAprZS1ATyhJg6pvmVYEYO/abYXydz
rBnQ7687tyblqE/UqT3iRxw/r+eoFbwL9eWo79qWYz/njJd8QvKvsCdHvaHu
1Gj8W81/RfwLOfy62DHFGaOtM7VquWhZKercCo/H2A7G7xXBm/wb8+QLOLwm
RU7M0h0vEzc56k2786bKeLzWd2zwb5u07prmfyb+jRw+BsO2Oud7vK7Lufe0
cQqseF68Q9Tp3O3yuS/mwK6uHHnJGbucn3Dwn/3dxodpxnvO7/DcTuMSY/Cx
0/vYA05fdE4NNY4TW9XGa7AabAPjjnnfgdKt+gMH0x93LJ5PcSdz4Bb1p896
LzTGUWvP5HjTLP71FHeyDprgWrfL4wO2Ya91Ic6J8cHeDnmo6KUcNuzMoS+5
SL9BPaffoDaDh+yrtI7YSH79MAe21vjNwaL7nFecfaf1es367PW+AefoGY+f
SoH1FcYGMOJB28/7EQvgCtgFroCtYOxI8U8aM8HOYc4pcoueZ4d7gznOOXKP
GkWfQT0qM1ZRpxocl8QsfdNk7xlw31PY90edU/VeN8exQRwSX/ih277ocAwR
a70peizWPWdMW5MDVzYXgUFnNd4k/m/j5EX7obAOn8mRazucb8R/r89Er1et
G/38ecfnpBS5dzPPU+wnD9nf4txst93LHPsdzg/OopbXik/U3e2SH3C+ggXN
pehV+UbAH2AD2DGID40eL7N/GY9yPeG+w8bkT+XAOLCuzPFY6bx6x/Fy2ufy
jdFs/yPXmdd4njpz2HUH/12yD6m11LIP5/AXbwEWPeEcJBfBR3Byt9/nivfy
bTTOecM78M1Q5ppR7pyifi61beQEOUP/0Oi+g9z5EzUVu91rjnNOnXF/1J8i
b0b53BuWySNqAzWi33bwXQHGU1eoL/ty4Hm7MR1f8m0wyrG42rVycg75rPtE
4g9swNerXBcecRwSj9QSasrwHN8A4NCIHP4j9qgd/0vhd+o8PTj9Oj0kPddi
21/neCVXvut69p0cuvb4HGKNXCTe6OGJU/w113V8jHuV7c7rDzknwcU65zE5
OTVFz4q/xuWoYR/LUdep70/6+6bPb9SQQ+ctxpJNxix61UODa1Kspye4w70T
PdQHPpPeYYNjfblxhr73iPNjnnOkw3EHVtz0h22/P8V3MvHXaV/hM/xJzTvl
+jLLNYacnuR4Iq/xFz6Z7TXov+22/MaXVV5PXHPXlNKt/pXajZ61zqONtoOc
pj4+5ho53TIxQY2l7rKWejTTNYmzsYdeabBXRg/0qrZu+BubqK3UBub3Gy9q
HAOjrTP68a0N5hDr8GuW37eMzs3+rck2ksP4Ezw4ZExAtyue59u3xf6nDlGf
9hlnuJ+Y+r6/xy+n6PveLSJ21+eQ14n/Ose3FX+yDPYZ+BWcoOeeamy+Wtz6
dp5mH4Ll22/rn+Dr/V6tt81tN17vMIbz1mtznPlX9z6cyZtXOadHOIbBIHpk
cmKq62yvY6zN+HbW9WKJcYIYo2/ptD18M+GvVt8z3/pz1nzfD3/K833SbSy5
79wa671rbRt2UWPqjAn7jGO/EP9NjjgFL8GbBY49+iLkfmPnW9a539j4Qg68
ZL7cGHKPfUVO1dveeudWq+VOj4kd4oyYfySFvNKxxxgcWeR4IC4Gdepx/M+w
boXxp8tvPd127HZ9ac2xlj30avRBA45Bev+Txj3wnVygbp7zG2Fft32H37qc
32DPTJ/Z71wDC8DN/wNGhG6w
               "]], PolygonBox[CompressedData["
1:eJwtlGtoz1EYx3//8yxsuU3MVq7JxhtqmVu0F5RWJDORMpncaytKYblt2sXs
BfZmcnnj8oJCs7LRxqQZoyl3s7aR3ItIKXy+Pb8X337f73nO+Z1znuf7nIlF
JfnFIYqiQpAEHiCKE1FUBl7CF1gUbYeXg4XwLFAKXwEGmc/R3Cy+LegToBNd
yb/q4ZPBYnQ++glzJqHnoEeju9DZ6OqEz2lCvwq+1wXtQczAMngNmAFvIF4P
rwDT0QPNz3IE5JjP0dwC0MLcwejx8Fowy3yN1l4EV4l/B3UJv/MYYjfRS+F7
wNPg/9S/V4Nb6IegPfI1ucTWg2Z4JmONxEajp+o+8EfwIeZrx6Eb4eXgPToD
fQX+HGyEZzKWBv8GN7AOnYo+LfDvwNgZ+DNQBE8jngI/CJIT/s9D8EIwH/6X
NWt0FvN/TQBT4JtBW8JzmgTfBvLhI8BW8zvoLj3oveY1UC3Og+XwXea1a0Lv
1tlBq7wB/rH2JHqt7gu+opuD1/4z+jCxMvO5OvNbYlXoRcQ/oKvhj0FBnGPl
+hw6he804jvgleZzZxOvgB8DvxRDJ8OvgR/oUnQDvB3MDe4BeeGFchC8Rhnw
uyAn+BluxDVT7S6hO/i+C37222ATsS3mufoiz8H7iffDe8E+9HHVhLU/0XXw
LvlXeWCsk28HOjf4nDt8a8z/Jc/Je6fMay0PyAu9wWvRAjYQ60F3w1/Jo+g/
6NR4rBQdgfT4TAfMc6RcaewyfIB5b6iH1cvypLx5Xz0AHwqqmD+RsSZzj8qr
6lH1atCchOdMuWsNnmvlWLk+an531eST+gWdF9zD9+I3Qm+FanoWft18L70Z
JfD9oC/hd9LdMs17UXtq7+HmXs6Nc6kz6+yq+UfGVpn3tt6YleY1U+3keXlf
NVKttEdf8Jwqt/KwvKycKrevwRv1obnX1eNF6t2499QzteiR5r2bF9+1wLxX
ssES+Fhz78oD8kJ38N6cx9hO3cV8rjwv72tP7a0e/g0fZt5LqolqM8rcm3oz
9Hakm3tLnpa31QPqBb0Reitmmr996sk2xv4DUvu8lQ==
               "]]}]}, 
           {RGBColor[0.8, 0.85, 0.8], EdgeForm[None], 
            GraphicsGroupBox[{PolygonBox[CompressedData["
1:eJxNmFlslVUQx+93jtYFlRrciwvEFUFM9AWXuLMUqTuCjcaoUFY3biFGkBYF
N0Bp6xaNFiguD+Ke8FAWDYKg1EAMFNwSxd2I4AOoL/5/zv+mPExmvvPNd86c
Wf4z9/a7457r706lUmleUSpl8ZfFl4tGiiaJmkWdWh+il/PEV4jfrrWnRP1E
daInRb1F74veE9VI73DRiaK+op2WjxCV9X6u6HzRDh28QWufiX/g7/l2svgc
0dmiiaIW0QDRLtGfohnS2W15guSt+n60+ErxBq01cQc9PyhbC8nfan2QaKBo
gG0aKDrbdg3yMzY1ir6W/Lmfu9DXPudJ3qPvR4k2S+4uhT3TxRusy3fo/8Y7
33uv5d5+/kF0knV22id/WYe1T7TPelHZtu20/vhSnNUo+jCHH/uLbyrFuV/h
R/MvRZ+a7xDNl81PirZLXig+SzQN36awdzU+lzxJdK7j/Zn3WOU7cc5Kc94N
ld4DooNE40WLRGeILpJN7+p9p/glOc7p0r7XS75W8ljx6sKyY0bs5ufIoVrR
cD2foPXf/MwZFzpGC6X3h55/0vteztNaxxKdC0Rvaq1DNEx0i/RvEK/P8Q7d
EaJDtXaVaIjk5hwyBdCnCH3y6jnfcahtGGY7qsQvLSKXevl81mfmWP83xb6c
w12op2W29R7RYNHGUtRBo2vh2SJiSt6NtD5+mp2ipsjZqZKn+Lne97o6h0/x
5wjxBXq/xftj+5u2e6voDdE2rd8kva3kh3RvsMzadTnOvVb8bdGvkh8VvyaH
P+ty5Cf+H4ed9ldtjjPQwR/DHeNhOe74ku95pZ5fFL9C/KMcd/4rha+pJeoI
G6fZzgGOJ74EC9aIvyN6RNQmajVejSx6cqHa8SinyKebS4Er20SHlQKrao1X
Xc7v1fbt+9bpK/kf40zZ8SEu1Ac1gx3scahzFd/3cT7vS4E536Q4u8G1O6YU
9+R5eg57vk6RL4Vz6VfnZGVfvmGPau/NvYb5ruTbPvG/i8DlK1I8I8/wO/Di
aZ21R/Iven+X+AHip4q355BfEb9TzwdKPq0ITN3ju1dqHh+Ra7tdF9+lqIHZ
ObCg03pLcuyzWHwpdSJ5CbgmXiP9Fq3Xi+8t4vmZHHJbDswnxmAH/n3bsSY2
b/kZO5b7+WDteVDqOQf5XX9TZflj7bfWufqA64A6Bu/h4An+rjIOLPb3nEXf
oed0Os84Z4nfrbFdnPOO19v9DtvAQ7AQW8F18B38b5V+i2hmCr3V+91plX1I
DJY6v+mz9NhFki8jV1Kc07+I93MdZzixfiFHPjybo39QJw+LWmwj91tlX9fk
6CVzrdfHsR3rb1r93ewi8oMzyZ//c6cUPbnBPqJXT9kvfnD80lbEDDHYfkSX
O27OgYMn5vAPPZK+OK6IuHL/EbaFGljks/HpyTl6VGOOM881LjCP1Ntf1EJ/
+wXbT7O/mlO8b7G/djnP652P3Lsjhb2fOi6cSazqjBn0qiNz+GFX6rkb+mem
uBfY253DP0fnwGPesT7TOcD8APaBgZfmWCM/mDPWpoj9RvA2hV/ul7whRW51
5ejhrc6l1TnmKOapGsf34hx66B8lfohotORWatS9g97IPFPnOYy5ZpRlfN7f
mLHWOAqOrfAc+Lx4Zwq/rMvh/5NT+HJBjtqbmANv6eW1jl+7awS8Yx6jb9PP
6HM1XkOm34GR1SkwucoYOcR11r5fvS52fv+cAqPe8/mNKWyf5hi8msNns+xn
+gwyvWaWfYl8a4559Dbx10W9tP6a862XZ6TPc2DEsTnwGruGO8eXu5aPcQ50
e/bAfu7LPLbMM1mLZ8puf9vg779I0duG5sh1ziznyOlG5y85W3a9UsNlvwMD
9jm3NxTRs3l3gnMDDOjnGZJZ8kLbBR52Ow+2284Fzlt8+bHzf4vnulNyzJ70
CXppne+Cbze5FjY7x1q8XplTN3nPsmM03Zwc6/J8yjkjHHP8V5lrK/NnBct3
GT+YldcVYSeYj+3zPa/flwMH7hXfmCJ2xLDWe+MDev7f9ht9+uZST98eYzyq
9czzo+cs9qZekBf4LPKZ3z/kcMpRI6e7/jYUPbM9Osz/M1LECJsn5bjD5Bz5
wX13WAcfrXfOLrQ/2Ys14k7fZnbBfmqoyTVFb6wyrrIHe43z+iHuldg9378R
OnKs7yZPjS1gDPPRVM+f3Sl6w4AcM+lU1+k5KX5rFcYF7p482w+3T4k5sSeX
2py75HWfHFi3SfxM0UOSz8rRiyo5fnmKXgj+jnHNVXoFnHhyB3yH38ipsmex
3pY5Fzzi9wW1+7vnvedy1GWHa/OJHDqP58D5ScZ6fl+Od52SU9iMb+l7U9yP
tufQPy7HfdABy/k9PdH7rLSf8fc25wc4zVwF3n3vuWm047wuBfYOcf+kvw52
H8IfL+foe/Q8/Ap+H5B6euddxl96IDiNT8HsvX7G3/SdRdapzA6V+iRnmEFa
9sNcZOLD3Eg/nWBsGu8aGmgsr+BLX+c+cz6/SZYW4esO5/ocxxcbuNNlnnm4
Z4exaL1xgpwf5P34jdxhXEWHeprhejnesSAm630Xvh+V4/wbwXD7nzjw+425
vClHHpPPYPej/k30WI7aosYGOt+bLC+1P9rsq2b7i3twN9b4DcFvCX5TtFsP
f16ZYnaZZzydaJ01lpkXlxnTuCPnnuMab7IdyMwNxLHafYOz1jimzfYtNUzd
Hm7bLvd6s+1EpodgD7XJHpNtzzeub/5f4T12k3dzfF/u8x/HIDKe
               "]], PolygonBox[CompressedData["
1:eJwtlFlsjVEUhf//7tbUl1Jja6ogpoikL2ImaoipWumTKaREW4qKRCKoRGNs
qWoJqbGGByKlQZQI2qohFaSGEgmJqSLVl+LJt7Lvw8r/rXPOPfcMa5/kFXnp
6yJBECxDMeiBBcFoGsIwCP7wzcHXwVn03cX3xzfCOfA7eDf6QX8XVAg/QdPo
G4zvCj9F0/GF/KaObyo+jr5zaAHcRlsKXMS3Gd8drcLvQCPhfigPHkb/PXgg
ysdfQpnwTBQPV6KF8HM0PzpnX7geXglvR2/gRnQC3oXeR3wOzXUWzYMHoU1w
GboPp5nPfQXdYnw5/p/mhuPgr3x/4R+hXK0FLYe3ac1wN80Z+hnoLM6ijnAn
1Ko21BD4mrX2Wr6HAj9DnWUz3yb8cc2B74XWwAVolPmd6G60hiLzNWqtFegV
3IO21XAJGq+zMT/7y+im/gPlwjvRW7iM/r+h7/Fn9Mx19i/w+fBt7UdrxI+D
i1Er/Bt9o30/PpP11OIPwNW0JQWeKWVL/6n/3oJeRlzicjSV/gClhp6pq3Bv
lA2XoklwFUrkN/vwKfANNABfjB9rniFlSRmZrLMyX4synA2vRQ3KjjJrfme6
O7WpT3equ23DH4S/R1l71F6VGWVHGUnGf8Z3CH3NBfihOuPQz6CJvon4HHwV
fgJ81LwWdMbHzDOurOuOesKlqD30PWlvi8yzqQxkmN+57l5n0gf+wrgEOA2l
40tQUuhzHIFnmGdBNafaG26eTWVMWZtt/lvV0Cx4LsoIfc45WhuaEvoePzH+
mvlda0wsvBFlwUPQBo01rx29EXorRpjXnmpAtXDY/Oy1xhbm+4Bew9fRYs2N
7xzxGlGttEZrRf+RYJ45ZU9vRAPt7Sg+Osdm8wwoC6rBh7R/jL5l2sNW+vag
ltAzpCwp88q+7ijR/A3TW6Yxe80zpqzpTmsYexofG31T6qNvoN7CMbozeL35
WWjMGfPMKrt6w57RVmOeBe3xjvmetfdqtAReas6qGdVOhflbGgOf0ttk/l9x
+IvwBXNWDauWT5qPVY2qVlXzqn29GY9pO29ey3pzKuH/CVK8PQ==
               "]]}]}, 
           {RGBColor[0.8, 0.8, 0.8], EdgeForm[None], 
            GraphicsGroupBox[{PolygonBox[CompressedData["
1:eJxNVTtMVFEQvfsmVnRakChRcRcDqy0dJlosq8H4ocDEUFFho2gsDJSSUEpi
RHTlJ5/dhuWzFJBoISZaSPjtmigxqI2BRBO2oCA2nJM5Gy0mM3fe3LkzZz6v
tuNe690ohDAIMlAdDmdB52MhfAJ/B10WH9ogl2J+ppwAFXGOg9pBfdCfhF0X
5Ivgyzi/hM374LavItd9A98GX4vc9jNoHect3aWPx/i2CnkS+o+Qn4GPQZ/T
HdrzbfrbAB03j+tr5P5Kssni3Am5ENwf/U5A3gGvxvmJeVwZxZYHn4487jl8
n425HfP7C6oB3ZLuEexnhAFjmAKfAd0Obl8jTCp3aN9vLleBn47cJ20zwoeY
5xUPYz4Kuw7okuCpyOMnJuS9yuU6vg3BJgXeA123sGuWDe+t47wWc3vaUCam
RchN4IvS9ejuCPgw6Du+/Y48hwFz3z2qRxPOT6G/YN4D3dLzbgOoEbrXoDHQ
HehfmOc7aI7vQvDemNVblXplhMNl2I2CXwFvMfd11bw3+S5tVvXuQHD8ErrL
752yqVYdiT/fGVFsJfAW6JaU5xD4j+B496uvL5njQ5wYJ+tNuw+R262wJ837
7SH4F2HAnk2pLs3Cjf4YZ4Ni4Ju15rPAmWDvjKp/yEck7+FbPeRx87jaFdt9
87o+MM+1Xn1+zFzeEx5t0b/ZIOdME4851eUt6wfdG/PZT8huJzge7O0/Om9q
7hKaF8bDPmZMZZwPQLvB8Y9r9oaFGfPNaLZ4d1xxliPv1ZR6nnHNK7Y11XhC
szarPqnSHD3XzsippsOy4Xs3zTFMm8e9rH5L6z2+vR88buaXhO6c/JSVB3M+
pTe25GfnP0zKOh9I/qnzrrDLqbcbhVmd+pMzMaX6tprLvyL3sS8/zGFDfrin
2Me7wok7YEG9lJT/pOZuW32eE1ZL6vMb5j5n5Je1ySqeGs1Hn/Yk+3RSmG0q
X/Z4UXt1UXvjmnlNs6rdvGaetTuhHVqtfdymXXnE/FuB/whzzM9wvs3r3aV9
wlgYx4p2IHch65bW3ktpVxc0s/HKTot5joxzWngRq3rtRNr3qgcm9I+alg1z
yatHe7VvK+/kdfcQxkD/gA==
               "]], PolygonBox[CompressedData["
1:eJwtkTsvhEEUhme+wy9QSKyEJStCrZCsROXDiss2gm4rlVv4H5uIWyHsZoNO
0CiQrEI0QrESlVJINKLUeN6cLZ7Mey5zLjPZ0mpxJQkh5KAFdi2EzhjCHxyg
r6GbhDL2MHoa8uQdYs+gH4nVsFPOJ+w6DKDf8WXN7+huCR7wT2FX0ZewhB6B
bXQfsQx6ExrYr7CFvoHexHPy5jnKzcEdet98Vs2oWWehQO8jfHPoGixHr3GL
/uUcwh7kvMcehbXoPsU2sF+i76Tdxsx3Vc1Gs6d617E7zHfQLhewqFrwHL3G
Ojo1n+UYxtF7MB/9jb+p02M+i95Mb7cA58ROoIj+wd8ffQftoh7qlcHfij41
n0VvdoaehEr0Ny6gPxKvJZ9i+qO0WbMN/YVujz5TWX9n/lc71HwjNmE+u2bS
bFfmvXXnk7Ninqudq+Z/pr/Tm3ah/wGPW0rp
               "]]}]}}, {{}, 
           {GrayLevel[0], Thickness[0.001], Opacity[0.5], CapForm["Butt"], 
            LineBox[CompressedData["
1:eJwVzb1KwlEYwOFT0tRmm0Hxd/QOhAIdKvvgn7lZWxfgR9R11FQ29gG5txho
YEMFFQ01WDiHgkPhDfg0PPze854DJ9qvlipTIYSY9+kQ+kSJELqkeWBsl9MF
vlnkiEOa3PDizRcp8z3zLLNEmw7X/Hlzpb86p288mw+0To1LLniy75ExJ3nl
0TmrLRqcc8rI/kxnOWHofKwDvdUZdtlji002+HFf0jLrFFhjhyJ37j9ZNa+w
Tfz/v90HefMED+UrNw==
             "]]}, 
           {GrayLevel[0], Thickness[0.001], Opacity[0.5], CapForm["Butt"], 
            LineBox[CompressedData["
1:eJwNyjsoBWAYgOHfMTFRrkWxiNgsohhYLW4TBpvbMSgLhcUtDAcrFmYpGVzL
pRwcl8HthGIwGJSFsniGp/f7v+8v7hpoiqaEEKL8REIYSg3hWdu1g062vI/0
V18YNr/qiP7pmL7pqL7ruAY2mGSKCWaYZpNKdv091Qgl3HnvMWueo5seetm3
n9cP7dN+0rknjQU+3WK6xCLbVHFsH9cMSinjxO5cM/kyL+sqK+xQzZl9QrMo
J4cHsqkh7n6luVSQzyN51HLpfqOFHDLIOmsc8OR+wbW5gG9zUutImG+1iDYa
aaGZVpLuDVrPP+v4PeY=
             "]]}, 
           {GrayLevel[0], Thickness[0.01], Opacity[0.5], CapForm["Butt"], 
            LineBox[CompressedData["
1:eJwVzj1LwlEUwOFrhjVYfQaRaBQi62MILbpq9DLpXEND6uTkavYhKguyQS0i
GwPTWchFyNGxev7Dw+/cc5abKlUOy7EQQo7OSgiZeAh3WtA8S3NaP/Wec/MF
RUoc8Wh/qVM91hP+zCP91ap+65XWqXHLLl37N42xzZf3Mw3zTE/1jNXoRpw9
em7vmmCHdcaskWXg/qEb0f8oM7dr6gMdJt59huYkB+zzanejC23rj27pZvRf
nqhwTYsX939uLizu
             "]]}, 
           {GrayLevel[0], Thickness[0.001], Opacity[0.5], CapForm["Butt"], 
            LineBox[{409, 813, 814, 757, 937, 756, 720, 689, 887, 888, 863, 
             864, 762, 979, 761, 816, 695, 964, 765, 943, 868, 736, 893, 939, 
             938, 722, 804, 764, 940, 942, 941, 817, 834}]}, {}, {}}, {
           InsetBox["0.5`", {0.46153846153846145, 1.32}], 
           InsetBox["1", {0.9230769230769229, 2.64}], 
           InsetBox["1.5`", {1.3846153846153846, 3.9600000000000004}], 
           InsetBox["2", {1.8461538461538458, 5.28}]}}], {}},
       AspectRatio->1,
       AxesLabel->{None, None},
       AxesOrigin->{0., 1.},
       BaseStyle->{FontSize -> 16},
       DisplayFunction->Identity,
       Epilog->{
         InsetBox[
          FormBox[
           StyleBox[
           "\"\\!\\(\\*SubscriptBox[\\(\[Lambda]\\), \\(max\\)]\\)\"", 26, 
            StripOnInput -> False], TraditionalForm], {1.1, 5.5}]},
       Frame->True,
       FrameLabel->{{
          FormBox[
           StyleBox[
           "\"Fecundity in cargo-\\nfree hosts \
(\\!\\(\\*SubscriptBox[\\(b\\), \\(00\\)]\\))\"", {FontSize -> 20}, 
            StripOnInput -> False], TraditionalForm], None}, {
          FormBox[
           StyleBox[
           "\"Fecundity in cargo-\\nbearing hosts (\\!\\(\\*SubscriptBox[\\(b\
\\), \\(01\\)]\\))\"", {FontSize -> 20}, StripOnInput -> False], 
           TraditionalForm], 
          FormBox[
           StyleBox[
           "\"(A) \[Alpha] = 0.2, \\!\\(\\*SubscriptBox[\\(x\\), \\(0\\)]\\) \
= 0.05\"", {FontSize -> 20, 
             GrayLevel[0]}, StripOnInput -> False], TraditionalForm]}},
       FrameTicks->{{Automatic, Automatic}, {Automatic, Automatic}},
       GridLines->{None, None},
       GridLinesStyle->Directive[
         GrayLevel[0.5, 0.4]],
       ImagePadding->{{72., 6.36734693877554}, {82., 31.}},
       LabelStyle->Directive[
         RGBColor[0, 0, 1], 16],
       Method->{
        "DefaultBoundaryStyle" -> Automatic, 
         "DefaultGraphicsInteraction" -> {
          "Version" -> 1.2, "TrackMousePosition" -> {True, False}, 
           "Effects" -> {
            "Highlight" -> {"ratio" -> 2}, "HighlightPoint" -> {"ratio" -> 2},
              "Droplines" -> {
              "freeformCursorMode" -> True, 
               "placement" -> {"x" -> "All", "y" -> "None"}}}}, 
         "GridLinesInFront" -> True},
       PlotRange->{{0, 2}, {1, 6}},
       PlotRangeClipping->True,
       PlotRangePadding->{{
          Scaled[0.02], 
          Scaled[0.02]}, {
          Scaled[0.02], 
          Scaled[0.02]}},
       Ticks->{Automatic, Automatic}], {192., -192.}, 
      ImageScaled[{0.5, 0.5}], {360., 360.}], InsetBox[
      GraphicsBox[{GraphicsComplexBox[CompressedData["
1:eJx1mglczdn7x++9RcsVdRMZM2hsZckyxNieYxujadDYxzoYW3ZjzVAhY5cR
jfxQDJN1Jk2MiKwRSQlTltyiItW9Lfcmdf9Nt8/5vs6317+Xl17vnu/3fM/n
nPM85zmLy7SF3/2oUigU5RYKxX+/xZ9C2t1qaNW/ayRyMuf06Pn//ZPZtZzN
5jec06r/8I5zpem/nwLOQdXv6zm3/A93F3P+u7q8Us5Dqj9Yxvnf6vLLOftU
V7CCc40wJmPFgurnSrhekZM5Q69o13KGXjD0gqEXDL1g6AVDLxh6wdALhl4w
9MpY8azmPegVOZkz9Ip2LWfoBUMvGHrB0AuGXjD0gqEXDL1g6AVDr4wVrau/
o2DQK3IyZ+gV7VrO0AuGXjD0gqEXDL1g6AVDLxh6wdALhl4Z1/SvBdcrcjJn
sX8tuF6w2L8WTOxfCyb2rwUT+9eCif1rwcT+tWBi/1owsX8tmNi/FkzsX86K
X6u/W5frFTmZM/SKdi1n6AVDLxh6wdALhl4w9IKhFwy9YOgFQ6+MFZ7V5dhw
vSInc4Ze0a7lDL1g6AVDLxh6wdALhl4w9IKhFwy9YOiVsUJZ/X89rlfkZM7Q
K9q1nKEXDL1g6AVDLxh6wdALhl4w9IKhFwy9MlZcqC63PtcrcjJn6BXtWs7Q
C4ZeMPSCoRcMvWDoBUMvGHrB0AuGXhkrzlezPdcrcjJn6BXtWs7QC4ZeMPSC
oRcMvWDoBUMvGHrB0AuGXhkrzPXWcL0iJ3OGXtGu5Qy9YOgFQy8YesHQC4Ze
MPSCoRcMvWDolbGiuthoR65X5GTO0CvatZyhFwy9YOgFQy8YesHQC4ZeMPSC
oRcMvTJWfF1djhPXK3IyZ+gV7VrO0AuGXjD0gqEXDL1g6AVDLxh6wdALhl4Z
K8zfacT1ipzMGXpFu5Yz9IKhFwy9YOgFQy8YesHQC4ZeMPSCoVfGNT/OXK/I
yZyhV7RrOUMvWFwfOTNxfeTMxPWRMxPXR85MXB85M3F95MzE9ZEzE9dHzlyv
yBk18QxxI5IzWgJs1lMptzP5++bfjXl7gvG+nMX2i5StLys5i3ZJD8oz/w6v
ySd1NesbE2fYq5v1aGMGOxjtge+h/vLyxPqE16oPyhPthbL1i46XL68Pyqt+
fXeWrL0zatYHRr5ek9vF9epjbhfnV6xLn/P2qS621atabP5OMaE+0GMuL5M/
D7u8fmCUZ87/DPx5cf2dye2ov/i9BF7/edV/eM/ZHLd0nM3+Zaj1POoDO9j8
fm5Nfl7JnwfjeTDGJ1gcnyqG+oJFPSrZeFMxsX1VDPUBz6tpJzDqI5ZfWet5
cz5mye1gtJe5/a1q4lMRZ7wPxvtg6G1TXW9brhcMvWDoBUMvGHrBaH/RruP8
efXvj7LvVdaym8enHW8v8/iyZ7uqK/CBM54Ho37m3w68fmDUT7TrOKM9xedL
OKM+YHH8OMrGj6Ns/Djy9gSL48dRlm/r+f6P6B8FtfwD/gg98D9xvEmM5/G+
uD9kqLV/BH9Be4r7K4Za+x9yf5Pv94j+hB+VbL5WyeZrlWy+Vsnma5VsvpX8
Sdw/qeQMu7jfUFlrPwH+g/aVr7fl/ibfDxD9SaEAQ6/oj+kk2rUyf3nDGf0D
xvgAI5+Q+xfWt2D5+hH+JMZje9l+gbS+gz9gPJvrLa1/RP8p4Iz2BaM9wehP
0d+uyfwJP46y8eMoGz+OsvEDe4ws34iUzY+PatnF+TJSNh/G8PkX8UB8/hpn
PI/5E8+L+cAtbje3Rz4v39x+b2ueN/F8B2yOl9ivhj/oavRYs6+qC6qgPdXP
qWvGg9HcPn72Neuo1+Zy36N/C3l7mPsrr2b8fKTq7jVl19RPWdP/Bs5m/8F8
aMXLM79vUxPfKzmbx0t5zfhtwMur1uPhwJB/VJuPSutd6Ef5iH+wi/HFxNsH
dsy3sJu/X4ePFzG/jq7pH+Qz//L2QfwX89EEXh/0r5hfJtXKh9F+YPP3LGX7
ydJ4RfnwB9jN1U2t0Yv8LIUz5gO8j/GG98X9Zal+4n69qdb+MOIj7Oh/MOIt
5ne0r7i/oyeMT4x/xGMxPyzgjPqbv/eB+yv6V/R3Cz5/i/2fIJs/Hsvys8fc
jngJu7g/Z8ngjxhPyDfEeF4kmz8ieT4EFvdXE7gdLO6vPuZ2sLi/mcHtYNgR
z2EHw458AHaw3I54C8b8II43R86wi/mMI2dxfinidjDs5t/hfLyAxfXVSe6/
ZvtuGYfX8m/4B8Yj/AHjDfEa+YU4Hks5I57heTDGq5ifVJJ4flHJn0f8FeJj
tInXH/EN8QaMeCHGvwxePhj+jfUn4lH1n/l6U8nHB94Hi/Ehkz+P+QUM/0B8
i67pJ8xXyFcQT8TzVSs+fyC+gPE+2gPzHdoDjPYAQy8Y9QdjvgOL+bgVZzFf
zOPzG8aLOP994P4knr/Z8fnQXH49zuby6/P3kc+Zv1/G58+o6r9/4Iz6p9fM
76gfGPMnGP0BxvhEPghGvoj5HvO1kI94SOunVkJ+F1nLfzG/p9fMvyIn8PfB
eB/9K+YHSZwRD/E+GO9jPOB5+L9YXgZ/H4z3MX7wPPwFjP6Xz2+IL/Bn+fk+
/Av9B38Hw98Qb2FHeaI/xnD/312TT4jxIElmT+aM9gCL60cLMV+rsovxTb7/
YSU7r7auKa+IM/xZPE+N4f6H+oNRf9GezBn1F/07nTP6S3xfyxnxS4wnbzgj
PwfDX+Xnd/AfoX38JBbPyyQ7vgd/RP1Ef8jkdjH+ani8hh31BWP9BsZ4BSPf
EuOBTlaeXvZ8Eeea/FAh+tNV2fwbyVmcrwr5+gn+An8Hm5+/wZ/HeIAd8RLz
sXjfw8j9EfMz9Ij7XToev5F/IN8Di/cVivh4F/1TYvF8/y0vH/6C+UC8j2HH
13OYH8R80p6zOJ6KeDwW8xHkx7t5+4n7P0a+PwTG/CHmL++5v4v7uViHZfD2
Asvvq4j7nyU8f0Z7IN9EfIC/oX/hD+L6Aue/V7k+s78/5Izy0J54H+MH8yvy
P3F/toSvPzF+EJ/E9UWMrL2TZe2RxO2IT2J7/Pv/rAftZPFdup8h5vtJ3I7y
xXz+X9n7Wm5HfIQd8Qh2xEdxPL7j+TrGN/xfPF9z5PEGdvG8zZH7H+wYr/Lz
EMw/yH8QP9Gf4n5oWa38Hf6O8SjutxVx/xT3U+1k97PsmLhfU092PuAoOz90
5OWL+UcuzxfE+xR67n/y8SiehxTI1hP5PD8Q11sqWX+omLj/JOX74npayxnt
j/Ep+o9Kdh6q4vtP6C/k+/Bf5MNg9Cfil5iP2vB4Ie8f8f5QXq3+wPyI99H+
Yr7+UbYfoeT5I+IhWL4//0zQUcjLE/czFDz/lre3uF+RydsX7SXG93LePvBn
c3nFfP7DeBDnQwVfP+D7iA/i+du/3F8wXmxq4mMv01dfde4i3a81CeOpkJqd
GO715FMjt88o8WrWtdAkP09QHDvl5nN3v7T//zDoty+7n1PyePPT10fG+NZR
smZnPl53+590n/HL0/vr9fxV2o8y+l77bryy9n25bdFNZ/7QxYp/rywg9nCn
HDX33x35b3P2bpf217ss+77rvGIbZrCrn5I1sqLW/TKTz3enl+ql+1p3Hh/p
FOEj7WdbTd6U3cZK2s8uvuC1wGubdN8o/vzyiGBf6b5R2ea0s86zpftGC5sE
rXTy1jDXvYNLtWMLqOWT7S7ns4opS+27MWPJWwru8/ekuu9M1GphQqumehNp
9uzSvPNTsNFuczeEnS2lGS5TDxg8LNjY94M+++OIiX55aaEY+kHFlvXPjqbu
eprl8dYjSm3DnialT7NVxlHe2705MffUjOaNt7X+8iHNarTRyXBCzZqMGak7
l/Yv3Yx70qhBQFW+GzjgiLrTK+r/PHTun8PVLOT3COeYlRV0cc3Z4LGRatZo
/DHn95FGMm7etnLmHnu2pfvxhOFhb8gyJb5nuYeGJQUsCQ1NfkvDj3rWP+Ws
YanrS1vFF+bTzY6PP5te7MA6N87KGWg6S0kPuwzTrdPTjsHbS5MfRNGu+M4r
pi2X7j+Yx4ue+9/BOtt9J9bR0c37RQMPtLlDr0ZtnNW9tZ7mbXk4vXBgIu3v
3eeSr1FHwwIuJG4dYKT8tvW72le1Q5TVNX/nMgPNn2iYXdffSI5+N3yTSw1U
aN22oFeEkdRTRuqLr+XRJ3fqrRzkXEGhfjt9XvxhoKZvOh0asbCCGhtVmxPW
GGj0hbiYtkFV/bDd09Rf9zuNv//TEM/dKua55a/Ff52KJ8PMjU9dF6jY2lPe
oUaXxzStXmhI8ZcqFqKZd+3+1Zf04GacF8tTsjuz20yLdcuggMrjqtzXSlam
/82w4UEmtb6bNX1woJLFOnb0unW3ksreTnS1Dbdi33qeTf4hppL+tMr3fPvC
ioXMrdyg359J/aKGff2yQ1X/5FOq/80c+qmTcv65+7bs21GpyWWj31PkqJst
L422ZZ7dXtune+VTqHfw5M3dbNmwSzuv3t71kVIC5zZL9bFjVsXZb9v7faS+
YQHTJ2ywYzl7urnc6vCB/C+sGPBEY8+0Ay0PHfizKg9f/ebMtTQHtqVDwLL2
Vfnn3nWDBx2uit+j3n1+colXCTmllJy4PdyBhX7v9nPKcel8842Xst/4sdJ6
GOuflRty/m5hMFDUVJ1t52Dp/BLxfYj2nkugUzmVtyv2OnCv9nlm6Lgf9TNz
Kmk084pR6KXzzVeD+rccFJ1Ta/3824RNw9SLpfPLH6d+HRrsK62Hjz+zPKPx
ls4rtTPLGl13VLGxx9/cnRLyvNb5ZK5xw7HsUBXrOmSzdVxdaT381YaxbisG
S+eRmI8crjTLjNxch+9/lj/RNHHaYsMW636IGuAgnT/mLYntGzRDfv6opd6B
WQu2Mml92mzCFLcBJbbsYJ288ld939U6Lzz1qGtWSBM1ezd0TYZHXu3zQ1NQ
wjLXOXZ8/j51wfVy2CJ71vDm2eOfVEjnh7/kFzwvCK+9fp0ScupS3A179iKk
446Gf9Zej95WxrfXDZTywfJ9t5pfypXWkwPTD106d86B7bGOavZioXRe30/t
7pa38xF1sB8e22eejna3S1njufcRGdwGW3r46Ojy4fzLBbsLKL7VYptr04to
/saJDV0icsnde+frhaRgffe9nDGGGanz2Qfne5yzZ22jlnuPPZpFLtf7t/Kr
qg/mL2XNeFx6a9y4/lPeU0Pvlst7pJdTeOCW/PKZ2XThwhSrgFwF+35FxPtN
/QzUNdUx162+kp1e4PKJu7OB7q7NWd8gSsnWVjj7/aEvJsvAv26ExtVlLZXD
Bv26vpDOOwZOtr1jwwb0Tvpy6plCcjR9+2zEBRu2VDnZZXG3Skrx/3vO9jgb
Nsj6Fztdw0pq/PDep2c+tWWPJxXtvb2inH5aOyBMlVOfvco+u3qavYE0vdhf
gR/t2bLls0blTtWS20F9/d0jpPOylI+5i8ZXmuictcaYcsPEx2PI904NWv9j
omvDWp8OGqdizdd+WjFrvInnd2Mc1gRXDjAR69XqvnZiHVae8WyMp6uJ1o4a
ctc+VzovG6JJ79Rwtp7qvPD9LCTyAj0+0jG38wI9hZ98FF/Y4ClF3er97uFV
6b6Q44k7HjaOeup3fbLhoNsNcjk1aMWQwXrqMOdktxNnkijk6bg+r9J09IuF
je+69yaKsbx9d06EglHvrjOf3zNRg7uxVxpeVTI7Z+2uO6tMlOA88s1qJ0t2
w6bn4cJlJspf5bIuzV1aL32SmJRp7S3dtyhbEnriu3M6GlJya7rFBun8t6jP
rVD3KVXxeaXf3AYtdBTYdumIHVEF5DLFJ7T5z3ryH9Ooz4vH0vnY+0Wnor6w
NdG+2TsaHFhflzWak5ZSr5F03nU/tfXqbn2MPN5Zv/zt25MeRvJu+szYZEYR
NT08ynVmCyO1+ibT+tmPJfRwSUmbGVvzef71KDZ3iMvofJr12ntZi3FlfL+k
/7UTLb22SfeZlvlNSm84W7rPdNAluv3i7ir26stO/bs3kM6nWuUOzv+1oIRe
9NsxdtTn0vlUUN+Kz736W/P92aK0shNWaWpe/szAlt2n/qPm5Re5j9w4JAj7
bxkUdDm30/PJau7ftxZ5d979mZrH1/2LL29JuCndJ5qrHGnp31o6H2o3Z5r2
vUm6rxOd7KOekyTd1yn7e2+/XXz/OJyCMtfM89qmpz+9r1smzztGXbS5bkd/
0ZPX6enP12hXU2DxX2t7hOjp6cpdYQHGA7RnwuUSn516Crz/zafZ36Tx+Qb5
rfuNNpsK5heSqkdBnT4jjLTV5nH9vfGF9K1OExP4Lp/udXxpsbTKz9pbvvZR
vM6nSTsWndzc2UDWJ7ultjVK99WOf57odC7FQAF2uqDSyg90pPvdmQX7pPtp
8/d+mJ8YZ6Db/Xzju9p8pB0jXRL2rTBQl0zDje0PTGS0bHTgq4f/oyYL6v3Q
KFjFwl46Hrjx5U3qfXqT8rdlKtaj7uuAlb1TaEN0594Xv1Hx9j8d/vhmeK6S
bRlb9/zQjFeUTqUeK2Kl9cRA/3YfN85VMvcZ6z2PvdRSv5D0vPwwJdu32kFx
Pek1OfsnPS7qqWTjtB7t3CJe02vXJq7BTMmcciLv5PqUUtakjOtNyyxYnMue
5XvGlNLtYQFtJne3ZLdO3yqw9tdT/LEhj6JeWLMRmVH5fuV6er6576vEYGs2
dFHKj8dvSvfTVvSnuIT1lVTxvctjq/PW7EDk2o3F95ZSuMv4RMpWM+2gRVYR
y/6kTfXbjl+dXpW/lDxPNp29TuOu5Fx+f1vNijM3pW2IvUN2jZ91OnxJzXbV
O93VuDKFAm5nPLcLU7OzR2hSi+2p9HKEKWXTPjUb02tnl5A+z+ldoFPw+IVq
NuJ8b+trLV7QNxG7w/vMVTO3VbF7d32dSXUOTjie10XNWqq3bjsyO5u2qFvc
3fJWuu921GJFK8uhtmzsq7yI7OXvKCQx4MiWbbbsUd/u6+54FFDCTseGmxra
siKVk3fgTul+2/KEMWeCbD/SYXuH6fFdpPObkuiDvw+ra8/yY1yc3Cs+0KRZ
F884z27A/Fe5b/F5+oGyG1+cF7ijAUuePSppQItsqsrDP4R9UZU/u50ucriU
Q3kpv65Y46phX/xxX/tXhzxq41befLmdhrU95XJ1WlYe3dto+2yylYbt217/
8/W+hXTkh/Qmvi8d2G/bNvd4XpVHu21J2/rsjLSe7vVPc797fR3YF14/PdiS
WUy9rW428ZtSlb896tnEc1kp7bH7oWxgUwe2cnDG2pZdS8k0PDhutat0npMW
/UeXhF81bBgr8j666hCds2x0+tE+DVsWVafRIpvfaXVm0IOkvVX+rnOKGbHr
ctU6cdZXPXdqWAuPiI1s+T804PXdiOxd0nnPnFn3VGyDhuW794xz879JPzws
KtuwWcOetUscf3Z0PAWEznGts0nD4ka18zSWJJG6ZPvPLddq2J3y919fZolU
4vZEE+Yvnf9snNhzc68lGuYVYGy6f00K9dh6r8B9lYblVLrNsLuVStrn3Q75
/qRhF6e7hieEptHOst4jdXM07MD5/Xa5j55QM+snT5ovks6Dtpd7+TSapGG9
rtc5nOH6jPzfKJpMn6lhyyetmVNv5Usy/n0/bNpkDXO+6/DkXUctPV101+tY
1XpOWRB4wqJPBg0Y/uv51xM0LHzWubAyZS79vONdTMQaBT+vG3vjTH6/Gwp2
dnOBNmGsdJ6D/Vu35IMtFZ8p2LYbs31/VP5Dfis9ND8GqljqlZcxOqdYuqjv
+CjaX8V2dG+duEh7n+6dzLPrO03FjrpfZNFfPKS0U2tWRY5RsZnb6rt3XPWE
9pVR6jddVGzOie25L9umU5bF3vYpTir2ekGrPXM/ltKa/qEN+7hJ5zmbgpNe
fjveisUlni+7XFD7fMfj4CfbtitsWN0hPeIGniui3x/otyXYSec7+S5Zq39a
a8M65y39vvegKJrzx8Se055K5zu6gE/mrburZmH9j6xIG3qfvgvft3D/39L5
jkfrEY3nHlOz20EPU4NGP6VLDUdGP9osne8EpoYPObRKzXpZz7rAnF/Ri/1X
tj0ZoWYrm08ZbRchnffs1xoGNp34muzvdFk5z17NKkM+7/7Y9Q01Sfw9NVup
ZhOjm2uy5uXSOeo0YM0VW2YceKXP7ADpfAf7L87DOubMpfps0Nzrdb95Y6CW
u5xCJyZI5zshaYNe5GZL5znzvZ5mrele1f8/+725F5BFZXsyY78dpOH7Pdqp
+b+d8NSws4NffbUvPJcCOlSqrrtI9+1SF517cMdRw85cbN/7+6v5dP9gQ32H
UgdmaOA58uF+6bxm5xjf/q6+Onq4Pv7lzHgHNubKJuufbfQ0x/VkmsNFB9bO
/tPVjRYUUSm7kr1ht3Rec7x6fa1hsc80UzIjrtLgFWljIsbrycWYcnjFulja
uNQi5PhU6fxm7Mn+24N9pfOb/MWH0rRV+XjYX0PbpTQx0sbGC8f6GErok7Mj
J9pN09GI5c1d5i22YX8Gb93DJhRTM98z/9gvsWKXI0123rPe0Z7AjhuG7rBl
37nfbxNhW0FrD95Rrdxbj+1I+udUu6nFdLviRJPSJQ7MLWZ90f6w9/RL4ukB
bUaW0+zOhyZ9vaqEEne0j+3wsQ4LVE4yRqdX0G3jq6AJV22ZPD+oNd/K6iv/
3v8B9o5/qw==
         "], {{
           {RGBColor[0.9, 1, 0.8], EdgeForm[None], 
            GraphicsGroupBox[{PolygonBox[CompressedData["
1:eJw1UUsOAVEQfN7buoQTWLmGz/gESzsbVsy4h50EicGRGFcYyST+S1W6LCrd
012vurqnMppGE++cqwIBOJScS4EykKCxR9wCZ2CJ7wKcp7d+Aw/GyB+o4dPF
yHdIYqCrnNr9YDoDxHkwrRjxWLI65/a8zVkDd+QrxDoaLWCD/OWNk4jX9jaP
s34zvc3ayzc1ucdR+h9nXumT3jredN/Si7QLedyxFuwWQ9WX2pNxrDtE3vTT
vx/EHPVM9yKHtUT1Qj6Yt8A/qTcLlt90s6a06I8+eRN64bxUu7a1L+9ELeqs
pBfrBj3dgRpd8emf3rgLuSf5XIB44btg9UI+d/qX9HIN5i2X30y8LwH9UJU=

               "]], 
              PolygonBox[{{1006, 594, 422, 821}, {845, 375, 592, 1004}, {756, 
               244, 472, 886}, {1005, 593, 411, 755}, {1003, 592, 419, 855}, {
               846, 411, 375, 845}, {758, 415, 414, 848}, {850, 416, 421, 
               856}, {847, 268, 474, 889}, {820, 423, 594, 1006}, {884, 473, 
               471, 885}, {848, 414, 416, 759}, {858, 422, 268, 757}, {887, 
               472, 473, 884}, {855, 419, 415, 849}, {857, 421, 423, 820}, {
               754, 471, 593, 1005}}]}]}, 
           {RGBColor[0.8, 0.95, 0.8], EdgeForm[None], 
            GraphicsGroupBox[{PolygonBox[CompressedData["
1:eJxFlktv1VUUxf/nnNJbSjQtty1VMYU+pkJ9kagDDCMHUsoEH4zwMWiNTgTS
XqEVDPj4BoRObAf2O7QTE6tQY2IIjBgVBlWKA+pjILfXtdy/poOdvf/n7HPO
fqy17z145pOTH+eqqm5IiiSlqlqTrksmtTEh6ZP9oTaf0t4N6UXpAa0/KV2T
9Gp/WLJbdoekKft7+Q3Lp196Qfq7FP7zOb5tX5aMyK5Lr0rflCxJRqt467D0
Bem90gcl11PEV0mOS/ZJDunzhHQ//uMpzvqO90v4/CD9omRK9tsl/Po5OyN9
UTItKZKtKvJ/LGmvIjfH/K2kJvuDEmd/lD4m3Z2iPj0l7Pekt3K86/e/kryg
/Vta+1L2H35H+mEK+/kq7p6nzhsp9rw+VEV9XdvfpNdZf5Di2/Y69ig98Hmf
8x22/bZrPESd3YcFcunlbb87q/UnqPWlFLm5R60c+TrvCgwYC0O8Pej6lzj7
d454O8HEVImejZXAxZ60s2+7hzp3YjtGY8YxDxKzbcftb+fXkH1bck/2Od17
X/pP8LVIzN6/g8+nJezzJXrrHu+S/llnOqRf0fpnWjvqXrK/WYVPu31TxHiW
e3xfLtGDKz4ruSu7USKnDnLZ4rzP7iHnGvEdAzMtSRv+zsNxd0k/UwLTX5Tg
Ugc9td6N/9MlOHC5BOaMvTMl3nPM7WDmd7AxXiLHUyV61gRfb6So7wj99Jpx
5Rjvgm/XfgMc1sCM7x+Fl77PnDrA9wZn3DtzzFx4DnsAvxbzoondZOZ0UjPj
ZyUH372+SW/MTWPtdbDaBmd78Mn6buPsco5ZsYXfGvsJnzXerhNLi3vaObOL
eZg5OwIWXYcFOOt6LMIr48n1HqfmR+GUcXWzxPp+6b90bk72O/DpBLPrrRJ5
nZT+J8dZc+sWtXxN9lVmx9eeJcw0zzbn6pydi+fZDO/+qrUx2Zfk86bkmuzj
JXw+TzFfZ7G7qe0stvvkfffU+xdZn8Y+AB/9lteWmOGD1c697pFjW807+6vE
6dpepxfOu8L/oxy/PcbewxI8fqTvzRy21+Y46zPGo/FiTM7z29IHBx/T05/g
lLk1wSzphVM1cO9aznHnHeaIeXkK7jyQ/iYFZ4wFz41rzA7n5jo5fufYhBeu
izHfRV8uULcmfnVqO8veADwxX3y337hHLw6z11cihn0l3hxlz7zb/t3w7Bxk
5je4p5uar8ALz3XPkG2OjsHTdfDr+P/NkfOrJTjUgjfL9HMvdWgQ5wYYM9Y8
W82JX9y3HL8rL2vtJXBr/Jpbm9zpXJbAj/tvHLjO7/Kf47T0CnPP8+//OZeC
p66H/0/UqeE0dXaey8S5Hw4+CwYmud84m+R3sAGWu8DkFHi4TY5en8F2PY+U
ePd+jv9EznEbfxPgcpVZ5F4Ps+53/wOb9ejV
               "]], PolygonBox[CompressedData["
1:eJwtkbsuRFEUhvc+S6GREIIpZCKMByAoKMhUGsxUbtXUQuUyoZpx9wbCA3gM
EtfQKFQ607gWZCgk+P6sKb6c/1+XfdZeu7OwmF9IQgg9UAdzFsJxDKEefUNi
Az+JT0FAl2AC3Qa/5Ffw9+gK6WV0FeaJNxFrQVfQZfQYtOLLMI5uhz9yzfhM
8B71fvB9DH7mEn4I9qPXqHYP3vB9+F2dBQfRez7pzeNH8Q3wjb8w/5fucCkN
3cS74AQ9bH6WYqfmMeUykEJvwhO9L5Cgb4ln0SX9E91ILJ34zmbRZ+a70R3P
0QPmtela7Vfis41ADt8BOfQzRPSV+a4VuzafIVPb4aB2D4foI6gSXzV/N8WK
6DV4iD6jZt0yn72Xmjv8jHlvEfqVM59FO3xFF8zfTmes6y7mb6c3+KF/2rxX
O55CG7xHf5Nt8zvoLtqZdqd/6t+q2cH/A/QOSaM=
               "]]}]}, 
           {RGBColor[0.8, 0.9, 0.8], EdgeForm[None], 
            GraphicsGroupBox[{PolygonBox[CompressedData["
1:eJxNV0lsllUU/b93E7W6EJUIFKoMsX9bNiZAi1Eo/JaSEC1QygLovBEX/EWW
ytRWUBFNHOoUXYKAZQUqQgJUnJEQMYpikKGocUioCxSVwXN6DgmLm/v+9933
3n33nnvu+yd0djUWUy6Xm5HlcgF9ED8GINMwboC0Qlog8yFt/j0XtnthMxJ6
AX63+9vf+N0CyUP+hCyBTIK0JdkshFzC7w7oRshDkGbIMshfmG+FlEP+gbRD
KiHrsHYt5D2MH7YvXPMO5j6EFDDuhz6UNHeR50EqIGMz2cyGTTf0esgezE2E
dGJuEeSF0Nkvhvzltyb7ye+0o//0l3532C/e9xjnMd4YigPP5x3nYG4E5BaM
R4bidSF0J/rFGB6y/1yzNSme5TnFjzFodlwXOG607/ddmLAdkBWQGuw7D/Zj
Qvdm7Bmju/C7CePD0L2w6+EZmc4reM/3M8V1Bsb7Mn2vxfinTN84X4v1i6HH
Q7dgbWtSTrn3BkgZ4wTZDBmXKU5tjgNzx31m5pQ7xp6YqoCMhoyBrIHNbsyP
wviDTDa03wTdB6nLhJNr+f85k91M4/DdTHF7DPs0Q+oZtyQfmC/mdKPzSlxv
N7Y5Jta3Of5vG8/M+YOQOshOx7zLNgcgW5Lwwe9zIINJvh9xbBgjxot+0B/a
zEDspjOHofMHfO4B71tu2xbv/Z99GQX7QqZY3Eosh+L8QGiuzvOrkzRjynsU
vX6v9+d4u8+sc70QB8QWMcT7ToXkITWQashZrDlDrOe0xxbHrehYcdzj2JAb
+D3vtdW+/xzvl3fOC677hc4n80qMrTc2Gxz7RbZb63pl3omzeu/XZj6i/+eN
P9b6LseA55VCbs6pBleHMNYZilOJ8TcRv5fi9xD0Msd6RAiXJV7PGNTY/7ZQ
XV+EX3e4ru8PnU/s836McbXv3mLc816N9pH1S9upvmurv/M+O4xP5uSw6/du
6JVJWGSsT2byhT6y/ha7BktgdxX6LWOtzH4TL/Ou84+a5xaMHWL3S/IJOSfE
SWNtS6w0OR+rkmpsvLG0wxj4A/o+yHchDDf57p2wq8rEYSt8L+73UqhPvAx9
lPXKfhD6ts31whiXOnclvivzdQnfB/FtfSgW/cbw1SRe6A3N7TRP1huLNV5f
YWxcSeK4HjY8yC8YPwn9TAhPm6CfCsUhQjgotR+7jTPW7AZ8K8U4g3411Lde
g+5Lyhm/tRszxE5fqD+9Av1cqEc+H+JA1jD3/TFTjnkeuW23z/oCdpNh8zl0
JXRVEldz3RpzEDmcNrNywg3xMzPEl5W255n3JvHiZ97rU3N7s7nrI/w+h+/d
IY7a7/pnjfa43lm/rE/i+4JrgTUxzngjvrvcd2aZkycbD4+GeshR6DzmK5L4
/KTvT85ZHsLaI+5fvBv3+SG0Tx76eAh7xCD7MsfDvRkyLakXEl+nHM9T3p/j
8hBG3zAepyb13gr7Uemcc8y83xM64/VQT8vbZ66ZktSzvwqNf026G+84CXq2
eWaia7nP+CTvdTsvZa7lenPpQdcX58Z7foJjstz5Gu7DOfW3pe5xY82HrN+n
Q7xzzJy91XsedD5ZG+RX+tFgvl3ne+1xfjnmfTnPnNP3RvPYXq+l/+QP9qSC
faIv5A32oLnGcKPXsy7Oh3JDDuBbh/Fb5tqvd47uDOHoXBKGu90PuowBYmHA
75/RIaz1Gm/kXua/2XXRa/yydxAjreZevsdoe8Q19EQIo1W2LYbG34fqgDVK
Dnk89M67zT2FvZhcxfquTsLg1yEc/gb5BuMa6N+T6pL5Jk/vNFcwnozLSvs/
3/VDfiu6JzAWJ5LepLNCfLzKNdtsfh5+q2UaEzOZOaosxBnkulr3nhXmZL5L
6Rtj0eC88vxux73WvLfG90/ek/zHt0XRvq10j6L/x+0L34+s/Q7X/7X3yijn
p8U5Yk7anRfyEzF97f/DkuswRZzz/kOuqW+9b6e55YTrmvXNHlU05pmTac4L
z+Pbg9y1y/6Mds47nPfpSTGhT1vMgcPvGPca1sVp6AlJXEH+mGIOucGYIXZu
N86J9xuNW+J3m2ucNciee8gYGOF3SLXxRv5l7bC3TLc/n5g3P4a+nOm/CmMy
/D8rKQ4dHnewrkO+/pvEf6fNb5sxP4Txs6E47PdZ3PNKprXsnWeM1UqPyZF8
H57zPN9qBWOq273jcpLtWdsMesw9GLNBj8lvQ+Y4vl8u+y6XPKYPb4b8uSnE
KfzGM8e49skB5I9Wcwgxvs+4JabbXOP/A6T2lDI=
               "]], PolygonBox[CompressedData["
1:eJwtlMlvjWEUxr/7HTHsRFCpIb1puKobiaKGSkmQWFiUbpBGW0PMiaU5hqJK
YqjZP2BNROzMRCRVWrcLRGteGBbVouX3eLp4cn/nPe/7veec95ybrdtWtTVN
kmQpGoQuRZL0ZZLkLxoGN6AquBCl8Fp0E36vPRysxV4ED0er4Z7UvBDtwJ6D
FsMj0W98a7BvwO9QP3YxdjFcA3+HZ6AF2AXE0slaJXYdvIK1+fD4cCyVrI2D
N6JJ2NPY2wI/1zfgHtaa4U+pfWXoGfYFVItvChoMt6X+dgP6CG9iLQdPh1vD
Z3T2J2un4c+pfbpDd21Gk/HNxH4RjkmxlWI/hp+iqcqNPcfhR2HfLex18JfU
Z8tRG/ZF5YuvFA1RPqxXw4dUc/glqoG70Un8q9DVjGu2Ej4bzl0xKbYz4diV
k3I7j3rhErQFnoeWw+XEXAEXoWp4O/d0w6fCd6nGqvWVcG/oTTrYcyKcm95w
A/xD9VVf4M8rXuxZqWs+MfxNfbsIOwvvD/dCBftbWG/E/oo9Fh0O94R6QzG1
85sPv51q1AFHeK969Ai8F72FO9Ef9t8J59aFfReei5rgZagVf19qn87o7Ppw
bN9QE/wL/xv4Fdqtu3Q/ayXoIfwgzJoJzUah+gE7h+6H30xvpxpPwL4X9mkG
NAvqOfWeekS9Mhs1ZvymT1grCM9OGTmMho+FY1NPqDeGYvdnPLOa3fxA7bV2
GXsUyg7ksCecs3JXjY+Ge0C9oDdqD/egelE9ck69iK7B11F9uAaqxWvUy76D
2B8yrolqkwv3rnpAvXAg/F+hmqg2XalzWaKZ0XxgN2ecs3LfGZ593bkrfIfu
0n/MiHAMiuX/fwq8L/zWylG5jgl/W298OzxjmjXFmMD/ANoRoPY=
               "]]}]}, 
           {RGBColor[0.8, 0.85, 0.8], EdgeForm[None], 
            GraphicsGroupBox[{PolygonBox[CompressedData["
1:eJxNmGlwl1cVxt/3Xqp1BOrUYp0xhDLiBgkdaqVCxEILlFD6xaUkMnZcsmBZ
KkudkVBIgUgChM1qAqFVcJfaxsqiBrppG2LRccHuitbpakdpWqxUnfH59TxM
+uHk3P9973Luuc95zrkZ+7kbPrY0FUXxy7IosvTv9Od+ta+Xnq4Pl0sm6Xej
9HZ9v1nyZUmHpF1yofp3SW+SzFJ7puRSjX+X9G71bZa0WDPmrerfIb1Oskay
VdIpWS3Z4nGtRey1TXKTv/NtrfuY82ats0j7fEhyrtpLpCdLVnkf7LuvDFuv
l3xKY+7R7+Vqf0XtB8qwa5nPxJ4rJRsk6yW7OZdkBX3Sv/DajZIbPbZIMZ7f
DfpeXcZ6TZIvuf9V+bFR/R+QnlhGf7PkOc39vPTDaPVXSb6o3/P9nTXOSE5J
zpOM0fe50jWSWkm9pE4yx5p5oyVPSyolRzX+iORatRdIj5M0FPG7yecYW8Y6
rFshqZJMkLzodUZK3lHGnnyb6rG1/v6M96rTGeZLxhfhr/W+38EyzvK6nWqf
X8aYEba1wuuM9l7DU+Bjp9qnffYXLac89sdaoxd8gY0ca76W4vtp+6radld5
3hnbukF915TxrVNytaQSu7zOmRR9oyRTisDKOuPjVn3bkwKD7dL9ZWB2o3RT
GXeLj+fb5+Cg2ngDI8QQfllYxNhm+7/Od/DpHO3rpJ+T3KD2JTkwDbbBPFgH
88RDrWyYY9x/uIzxxMxl0kvLiJOeHLg6V/pKje14w3xilJg6lGLMsmJo/jbH
2WTvuzxH/7M5fHeNMVGp31fhW63xhxwcskj6G5LMXUr/UfKg+hdLPyI5xnmk
/5XDVxdJH0jhOzC51T7k98Xqf8U+Ont+bL9T/XekwP6fjZdZOezAnhMpfDDZ
Z4GT4CPOC1/BMXDTEvMHa5+j/oVl3NXLOe70CXPMpd73Tz4X59si/VAZHLZJ
7YEyuKoXf6bAFX4aY191gQv/5q4u8339xfz5U615Xgre6gYvKeKWmL3ccfE6
fsrAEnY+pb4e6dmaO68MfHM/J1Os8RP1/9U8fDTH/mPNI0+qvw3fqH+aOQj+
ebvndhinTeYsMNJgnDAGjsXuPTnmPqa+/dJ7fe7RjsOznFJj/rg62wbpYSn8
vsF4I7Zai5i/1776RI72x6XLFP5vc0zBwTf6DPQ9KT0lB87/6XzV6vgdYQyD
5Ykp4r/SXDLCXMT6cDrn7U9h91T7gjwC/+OP5DHDPJ69O6V/xd2q/VoZ7aVF
YGLAOLlWe+9T+5N5KC+ezXurPXaT9+HbKPMlXARG19hHnR7L771nz679R+bg
ghVoSbva/zCGO4xjMLXV8bU5BXbhMvB5uzHaor5VKXzTkYLvyJe3peBBcA8X
LrN/uzwWHzJ/n3GGT7Y4NhrNkfDfXWXwOBy+0PFyxPvSPxxeTZGnybvHy9gT
315nnpyXg5vhV3JOfYo8dL5xuq0M/iUvVRiDYJK7HmlcVhRDOEWTy2bkmDs9
R+4gb5B3iK39xnZbipqA+oL7H2YMk1fhfnLxetu10vhbZlupKRrdz/1xLu70
Pz4nZ4TbwB15Fi68u4x1P5JiHGPgWnyzCPzkyPfNObBZGp/4ln44cZ65gbPy
DbuJnWbbW+e+0njuS8Gzld7/qG3g7Pd737c4v5BnwCz2tPjusG9xEXzVbs7a
rnGnpc8x13UVUUOuzYH1/6XAyUZjZUeO2u1R9X81x56/l/5ajrVP5IhL7oH9
sYs2c14uYy/w1qP595pLuzRnifTD0lNTxOpSxztxRrzNddzX2FdN9hO5iHXr
veZu15T1vqu5xVBNxm8wPcf+JXaOm2PJgcQcdgx6TeyEMwZsD7F5zG24gfE3
mReIRfqIzQe9zks5YvvdOXCGXeBvQYrat9r7DNpeYugVt6ntiaUdxi92YzM+
Yx3qVLDSaF/8N8V9cW+dOb7/JsdarI8PiOMnHMurcrT/naLGIkap3QadO96X
w7+D9sM4Y439Tjinb85xHxMcu2PMVfj8R/r2NrhD+pvOK/ukxzuPk8/vklyg
/kM5bGsxZ/0gR915u/QXcpx5a44aBf9356hd8PPXc7yLwNlO8phrGGqZRa5/
bskRNwOuUYj3A455aq3DyRjwmClu9zvmiadDHjPgGGQMutfxCPceMv+CwYNv
2Id2g314wO0qz51jbjnmvZpS5Ivtjl04bZH3PWb7D5vzsQeeYu/WYmitWnMY
Y9Yaw53mfPgbLljs2GwzZz7gb4uNZfLLanPaRnP+fbaHuGbt22zDcech9jzo
GGww1+KDlcY+/fQdtF92mQN6HLPkrO4UOajO7fk+L77d47V7vH6v5zCecV3O
K/321RRjk9/jbfNhr0PtRg230/ZP81lqUnA6fA4/Moa88R5z06PSV6R4h/P9
pH7PIJalK1LUtNR/YB8+7TY/cofPe8/p3pexzKEWpG+G+7mvGtvwrRzv6m/n
4Fbu54UUXAnH/F3t7+R4b3+XsTny0W7pH0pGYAdxIHkv9yj9phwcuytHzUU/
byxijvFwzuM5bHhM+uc5bKRuvSfH+ahz4Y+LUvAJ/FRlPKOrHRfUpRfYD/RN
dD99fKNePZhDU3dTg/EeoObCpj6PJ9b6fKdb7LvN5ji4jrf7/hz+4/3xW7Uv
kR5n/phkzIzK8e5tlT6e4z3za+mXpOdKnsmx/zttG/pC3xH2cza4j7vljsmX
5DT2gieJjzbHbIfHkU97c/jgpM/G2Tsc48QdOQQ+uNM+JP7IJUvsz4XetzkF
R+xw/mn3GP6XQZ6+MkfuYMx28wlz4JR1zis3u7/R61BHsD53SB6oc7x0O6aI
LWrVq1LUq09pj9lqX5zjHmYa88QweY374B3HW5i3HO8+fMvb7+kcbfwNZnkz
M/ZvOcafSrHGAq9T7TWXmxPqHe8rXFc/D7c715BzDjinkFt+luP+Dkuv8b1z
/33GO1giZ9LPeam19zmH3VJGfTnPtdIVjve7HedHnH/gSmLykRS5npw/IUeN
VZXDh3W2GR6Bd7gH3mbkWfLtePMXXPV4ilr51hxjh/uO3u/7fdV8wP8OeEPA
gbwLqKF5N1CjUJ9MyuH370lPc5x/NIcv8Emfcynj++1H/PnBHHmCN8IaY4x1
qXNeyIH3O3L8H4Q38/eln03xVqnN4Rf8c6/0Z3K8Kz7rNTfZtoe8PvyG7S3m
ELAFlohvsDbLeMPPxAK+pm+28TbTY2izXqfX/D88H3sh
               "]], PolygonBox[CompressedData["
1:eJwtlGdsT2EUxu//ntpbSCRE1Q6tGrGVtkJrfLKlEVvN4qsPQkIQWlqldrS2
NjYxYgQRMYKIvfdWCRIxEr8n5354cn/P+95x7ntGwoTZQ3LCIAimojh0yoKg
AQsb4JNwCYrDL8YXw2WoOr4AXwo/gqfEgmAJ+gKXszaaa118XXgD+gP3Yq2l
ucQ90UN4DurMfib+FfwtdB6AXptLXBntgDuhbtyfjf+h+1EWnMRaU7gOaoJ/
hJ8Hn0ON8BuJ9yx8By5jrwi9g9+gRXAhymB/PfoN92C9BVyAzuOn83w+vB1V
Cj1mxT4WHYQPoXHwYbSOe+txzxF4HyrC18bvh6uiMDqzNvATOJ/9Glz34o8r
hsBzcAJ+bH72hn8CVzPnGNqiXKAKoedoKzzePJaGPHODtVrm71bO9sALUCb7
9dFf1trjM7guw3eH26F0/FJ8N3gwGgUnoEHwTvNcdMHPhfuZ10Iaa8/g56hv
6Ge0DU4y30tFT+Fk1B/uh16IzXOjtZeqJ5QCX+P9s+EH5rVyBZ8D34UnBp5z
5f4tGgjnsN9BtWKe23jVlGoBjYTzUB/4Heqqd6P35t/Qt1SjleBENDXmZ6qz
jUM/8MmKCS6Pzkr/qH9NRSvxk9BD1hbiB8Et4Yt6FzoT8xgSzGs2O8q5cr/Z
/NlEVMU8ZsVejIbB182/rRyMUa7RT/g7Wml+Jjob1WxFuBBdhGfw/tXwv9Bz
rZgUm85cZ58R5f4j15mBP3Mb/wk/C38Jfwf/WWeLv4y/h/8V9ZZqXrWfpx6L
eU5y4Q+hf1s9cwv/NaolnWlb9VY0G1SD881rQrWhmlPtXTA/u1z2U8x7Wr2t
M05TbaHJMZ9X6eYzR7NHa63xp81nl3r+DLzbPNeaGTXNa1a1q5p5Aw9HJTGf
CZoN6hn1zuholsWrJzRf0FW4OeoYeg5WwUPNc1WKboYek2LTPTfh5eov/Gn2
V8A3UIfQz2wavMu8dlWTNTQ7zM9aOSjSbDGfHZopB9R75rUyEW1S7Zv3pv5h
BHzMfPZohhw1j1mxK4bG5jNDs0MzSLNIMSt2zUDNwt7mZ69/1r9nm8euGlYt
rzWvDdXMGvOeUm9lqT54ppk56x/1r6pR1ap6SL3Uyjx29bh6/b75rFWNqdb+
AzagyX8=
               "]]}]}, 
           {RGBColor[0.8, 0.8, 0.8], EdgeForm[None], 
            GraphicsGroupBox[{PolygonBox[CompressedData["
1:eJxNl9lvllUQxt/vO2giKkYTTTTRxEQS4wbKjeyJxhXExO3C4A2QGAjRQmmF
fwDvbGmh0QShZWkptIW2gKUFCmJpobSlrAq0tCqyJKASgwnc+DzOrykX882c
ec+cM2eW55zv6XlffvBFPsuyqbksS+Kv6adU8uviq8Rn6OPn4i9pvFB8UHyl
5lWI1ohK9X2VaJ3kfn0vk9wgeUjz1or/qfFu8cOiDtEu+E+iH0SdfOuVbU8u
bAZS7HtBvF66BtGn0h/TeLzkMeIl+bD5Xvo6UZ/kevHjuZCtt912bLdlsb7n
2l/Ps8/NokOiH0VN8IOiRvgB6zW/Q9SYD12/9+GbeZ9or/0TdYtaRUdFR3xO
bFdLbmdur2if/cHGe55g3Um5sPF872fZcW4RdRGvOvZrE+3AD689UXFZLPvh
FLHYxzznYz/j7czdj303vu7B3y6+9eKf4/cdMTT/FnkMuSgRr5KPpyRXSj8W
eb3k+ySfIM7LxB/XeLr4ftk8KXlfCt9O5sKvcubb1mucRC7KxfwZ4sWictFM
UbN0xcSqUHyF6CvJW7P47pw/m0J3Xd9KJc+V/hnxt0TTpL8k/YRc6BdqfFN0
TXTVMUnhc4v4WNFEn0V8c4r6+j0FWf5L806LZkn+WLorotkaX05xJss+i/l7
yMfz4cOHxLIeHy6zzmni0Z8b7a9Seu0B2byi8Qvis/IRa+u99ljW30gPuhcd
zzn5yFE9azn2S8UftR/OgeY97P4V35lC3yxemAu9MeLXFPF/M0V826j3Wmqo
hR50j7kPbxBTx/O26G/nm74ZEl3k2xD1X0FOfbY+vg9mgRmXs8CNXnQDWWCU
8cl9Y7sK6sFxcz31U0dlxMS8HPkOvg2LFuXC1vtWElvH+FVwz/jnXvQ+a+gN
73+BHjY/T//8LDrrmuO89tu+uV6LRLfQ+/tkrddCXv7FH8dsI/2/ifhcI0Ze
6wpx6AAfGlnXOGW7JvZaTX/br3P09y/4d521TtkHcMP4cZS5nme/9uBbJfJ6
8KyJ9T32vCr6rpU6+C0FPheIP0fvuIea8Nd+lpKfevJykpqsZB9jgs+/Mwuc
dtw3o9tCrfkOqc7ijvHdUoPOY8dkg3i5aInWnpILP4vBD/vbA064Tz5LcWf0
pMAc443r2thl3PKe31DXxmD3hXuimj5yD9WQ2yvEdyO++25ZkqI3qsGh8fS7
59+iL0rBImPSTWpimLq4Qx24l6uIVyH4tZx1brO3Y1hF7v7P4V1yC/HdgF++
6wrI16YUMbLOd4t7y7lbSQ+epmY6qfEzWdzfZ/i2nZqwrf2rJI/2cxm+zger
59HrzlM5teOcbKP+XK9HqdcuxmfZu+uuvTupuVrsW6gPj7fpPOO0fl2KN4vP
8bVoXAqc3CL+YAr8rElxhg7WrdL4XsdJvF30lOQDKTBgJfW4IB/ncYw81zhi
7DiH793UQQdxM274HvYde4AYj7w1GrPRN0gTddNOTD2vF7uRd0Q7awzyzboB
9vD4PPuP4NMxvvWzn/cZygKLrbvIGh7PSnHfz06jb52D+O5+dZ+26tsTOnOb
+A7RI+7tFG8Zr+131QRq3PXpuUX00mP56Cv3jO2W0kvrwIr7U8TVNeJYl3BH
3iP+kXMp+e0UZPmdFLhprPT+jbybjBWLuB+MVy9zX/4hPiBeIP0/kj9J8bZ5
V3xXCv92k/NisKAZ3CviDikDv6roL9e7saeG+vO6Xn9SinMsp/acZ/fYBnql
ivw2oTNmuGaNWZPBqrX0hd+9xqAe8KwcG9+3pWDTTs5trDQOVuNTM2tvoo4a
qK0G3h6Or9+LdeT4OP8F/J/A63pfv3Xa8MXzLvGG8VvmOu+v8/heho+2K8H2
Ygr9Gynu20Xk5fkUZ7lBPy1grT7ePPXkcVVutP8cU8dzmPtrQgpcmY/tyHvR
mFCbIpYPpcC/ydwFl8BkY3MPvtYRr2lgvuM3FWy3jc/kmPscCzmjsbOEvLi+
i7g7JvE+sb/Gv0J8m4fsmliBbN0U1nQsJoKVth3kHfIid3QrebBfS/HtEDl2
/o2PxkHjot9ri6mjI+hsf5j6cM3WEq+t9M9VMMHnn85ZCqjHSmrL/VUBruwF
G0b+43ndrdS/+2wOvWbbmfjjmu7mHLb32kvIizG0OD9a30W8Gd7Px1vUd28n
vreQq2Xk6z+IOEE7
               "]], PolygonBox[CompressedData["
1:eJwtkklLlmEUhp/vOxWYZBQUGCQIBdmADZtEa1MJ9lmBDStrEUEo0aCmf8MB
okCbnBq1Upts+gEVEu2yTCMtFw20aNt1d3+Lm3Pd7zO85znnlB4/U3c6m1Kq
RAtQTaR0IZNSDp5j4Qr+JH4n/BHeiLbiu1jfAC9FFfiz6BY8Gd7bgd8Nf4Db
2HuC+Af/k9iNP8V6BX4K3wQvJ97Dl4fXutAM/CPrfzXgt+M3hbkTTel/rDfC
i4jX8J+JLfiVxDHlivbBtegb/Il4jvUi4m38NPE8fhXxKX4QFcA5tAW+gRZn
fYfuWoPq2d+OJuBadAkeRsfgbeFa7Gf/d3iG2IovIb4Mf9Pae741w3vRxYzv
yMHXw29Rja/Ce8JvVc7KvQ//NuMa9sJ/UUu+xuvgN2iI9bXoNfwcrc6/cTrf
A/ViM349fBBVJff8EFwdrr1yVu6Hw7OgHI+Ee6requaq/S/Uk5zTF9Z+4y/j
J/BfwzVRbZTTUXhhOLf/NYRnw7XWGZ0dCJ/Vnf1wYThXzaBm8ZnmK+M3vYB3
hXtRjsrgO+HeaiZvwg/Ds1CFfwC/CvdCd+iu8XDvd+Afhfdo7wq+jcJz4dl5
x7emcM/UO81EETwS3qsZ1izfxVfCy+Bh+DEqzs+kZvN+eNa1R3uHwnsPoPlw
DspFZ56E/6l/ayaXhN+ot6rn6v0/L4l2Xg==
               "]]}]}}, {{}, 
           {GrayLevel[0], Thickness[0.001], Opacity[0.5], CapForm["Butt"], 
            LineBox[CompressedData["
1:eJwVzzVOBlEUBtDBGnQNJBS4NtDiVmEdFCwALVgGrAB3d7cFQPI3VLhLggUS
Ws4UJ9+b7765yUtt72zoiAqCoI+qmCB4jA6CCI3OTVRTw7PujGbnFmqpo542
WjnlhFj6iWOANCKUUkYGf6Tzbuc5P86ZxDNIAkNcckF5mO6NyFGGSSSbLD7M
imUuV+RwTUX4bTYn55khhdlwt/5XFvFKL8lMU8hL+G56SGKKAp749u+j7GaS
CR740t/LLsYZ44ZPfYnM55Y87qgM0+xIHrPPIQfhPf2u3GOLHbbDffoNuckq
66yF79UvyxUWWGKRN/4BbL5IGg==
             "]]}, 
           {GrayLevel[0], Thickness[0.001], Opacity[0.5], CapForm["Butt"], 
            LineBox[CompressedData["
1:eJwVzssug0EYgOFB4rAksUVJuQrFLbiBqk3r1O4llLVD4qzU1bQ7CVFVVXtx
StCFlFTi+RdP3plvZpKJzedmsx0hhCT1zhD2ukLYZ5EbXswqesAhS9zyal7V
I45Z5o4385qecMoK97yb1zVOgW6yPNBgnDN6yPHIBM3ojrdF7eWcPi6id+bT
OsMon9TMnrmy3mGXBa4Z4yv6j/MpHeGbGBnSbLNF1Z0nhqwvGSbBJCXKbPLn
Tl7buqGDrPNrv6Y/OqAf0R+sUzpHkpb9qvbzD3fAOak=
             "]]}, 
           {GrayLevel[0], Thickness[0.01], Opacity[0.5], CapForm["Butt"], 
            LineBox[{718, 826, 716, 860, 859, 784, 822, 739, 717, 891, 892, 
             866, 867, 788, 1013, 787, 827, 763, 791, 790, 740, 823, 793, 961,
              792, 962, 828, 723, 905, 906, 903, 771, 904, 722, 902, 770, 901,
              769, 797, 796, 970, 969, 870, 768, 900, 795, 968, 967, 869, 767,
              899, 794, 966, 965, 868, 766, 898, 721}]}, 
           {GrayLevel[0], Thickness[0.001], Opacity[0.5], CapForm["Butt"], 
            LineBox[{756, 886, 887, 884, 885, 754, 1005, 755, 846, 845, 1004, 
             1003, 855, 849, 758, 848, 759, 850, 856, 857, 820, 1006, 821, 
             858, 757, 847, 889, 888}]}, {}, {}}, {
           InsetBox["0.5`", {0.35528812813448285, 1.1511335351557246}], 
           InsetBox["1", {0.7105762562689655, 2.3022670703114487}], 
           InsetBox["1.5`", {1.0658643844034486, 3.4534006054671735}], 
           InsetBox["2", {1.4211525125379314, 4.604534140622898}]}}], {}},
       AspectRatio->1,
       AxesLabel->{None, None},
       AxesOrigin->{0., 1.},
       BaseStyle->{FontSize -> 16},
       DisplayFunction->Identity,
       Epilog->{
         InsetBox[
          FormBox[
           StyleBox[
           "\"\\!\\(\\*SubscriptBox[\\(\[Lambda]\\), \\(max\\)]\\)\"", 26, 
            StripOnInput -> False], TraditionalForm], {1., 5.5}]},
       Frame->True,
       FrameLabel->{{
          FormBox[
           StyleBox[
           "\"\\!\\(\\*SubscriptBox[\\(b\\), \\(00\\)]\\)\"", {
            FontSize -> 20}, StripOnInput -> False], TraditionalForm], None}, {
          FormBox[
          "\"\\!\\(\\*SubscriptBox[\\(b\\), \\(01\\)]\\)\"", TraditionalForm], 
          FormBox[
           StyleBox[
           "\"(B) \[Alpha] = 0.4, \\!\\(\\*SubscriptBox[\\(x\\), \\(0\\)]\\) \
= 0.05\"", {FontSize -> 20, 
             GrayLevel[0]}, StripOnInput -> False], TraditionalForm]}},
       FrameTicks->{{Automatic, Automatic}, {Automatic, Automatic}},
       GridLines->{None, None},
       GridLinesStyle->Directive[
         GrayLevel[0.5, 0.4]],
       ImagePadding->{{72., 6.36734693877554}, {82., 31.}},
       LabelStyle->Directive[
         RGBColor[0, 0, 1], 16],
       Method->{
        "DefaultBoundaryStyle" -> Automatic, 
         "DefaultGraphicsInteraction" -> {
          "Version" -> 1.2, "TrackMousePosition" -> {True, False}, 
           "Effects" -> {
            "Highlight" -> {"ratio" -> 2}, "HighlightPoint" -> {"ratio" -> 2},
              "Droplines" -> {
              "freeformCursorMode" -> True, 
               "placement" -> {"x" -> "All", "y" -> "None"}}}}, 
         "GridLinesInFront" -> True},
       PlotRange->{{0, 2}, {1, 6}},
       PlotRangeClipping->True,
       PlotRangePadding->{{
          Scaled[0.02], 
          Scaled[0.02]}, {
          Scaled[0.02], 
          Scaled[0.02]}},
       Ticks->{Automatic, Automatic}], {576., -192.}, 
      ImageScaled[{0.5, 0.5}], {360., 360.}]}, {InsetBox[
      GraphicsBox[{GraphicsComplexBox[CompressedData["
1:eJxtmwdYVMfXxpddurTdRcCo2GOvWFBjZjBIsEbsJVbEgihYosFuLAliBQXs
sbfYiCiCEUVBIxaCgiIqCFhQYAFlFwPs/cgu79z/XD4en/D8ODP3zjvnzMyZ
mZtm0wNH+MllMtlzhUz232/+p4SEtRxY8y+R8JzGOOvyvP/+Sey5jI3mt4yf
G/7wkbFe+O9Hw3iHoX4Z4xb/YdhnxjGG52kZf2944RfGmYbnVzKea2hgNeNa
YVTCsvmGcuVML89pjKGXt+cyhl4w9IKhFwy9YOgFQy8YesHQC4ZeMPRKWPai
th708pzGGHp5ey5j6AVDLxh6wdALhl4w9IKhFwy9YOgFQ6+EZa0M75FR6OU5
jTH08vZcxtALhl4w9IKhFwy9YOgFQy8YesHQC4ZeCdf6V8H08pzGmPevgukF
8/5VUN6/Csr7V0F5/yoo718F5f2roLx/FZT3r4Ly/lVQ3r+MZeGG95ozvTyn
MYZe3p7LGHrB0AuGXjD0gqEXDL1g6AVDLxh6wdArYdkgw3OsmF6e0xhDL2/P
ZQy9YOgFQy8YesHQC4ZeMPSCoRcMvWDolbDMxPBfG6aX5zTG0MvbcxlDLxh6
wdALhl4w9IKhFwy9YOgFQy8YeiUsizU8147p5TmNMfTy9lzG0AuGXjD0gqEX
DL1g6AVDLxh6wdALhl4Jy64Y2IHp5TmNMfTy9lzG0AuGXjD0gqEXDL1g6AVD
Lxh6wdALhl4Jy4ztVjG9PKcxhl7enssYesHQC4ZeMPSCoRcMvWDoBUMvGHrB
0CthmeGxl9VML89pjKGXt+cyhl4w9IKhFwy9YOgFQy8YesHQC4ZeMPRKWOZt
eE59ppfnNMbQy9tzGUMvGHrB0AuGXjD0gqEXDL1g6AVDLxh6JSwzvseJ6eU5
jTH08vZcxtALhl4w9IKhFwy9YOgFQy8YesHQC4ZeCdf+uDC9PKcxhl7enssY
esH8/siF8vsjF8rvj1wovz9yofz+yIXy+yMXyu+PXCi/P3Jhevn2p9TOZ5g3
ohmjJ8Aob/wr9n96aXkqfZ7xtzPrXzDqS5nvz+g67wPzdlEfnmf8fbg2vyyt
bb/AGHZDNx91prCD0V5pff79h+u8H/V5u7jfRv8Y9SSz9qC+hGXS9uF9xvoZ
ROof436hgu33pHZ+v5gq6Z8USXtSa5/zmbVXyryeDKbXUCzsCXse7NL2gfE+
Y36oY+XRXjyPtydL9v85rD0BhnpFjI3zWilj4/jTSeI3h7UH9cEoD0b7jPm7
ntUHoz4Y9cGIZzAfz3I2PsF8/8opng/G8/ny+jrljfmZKSsPRnkwyhv734KV
B6M8GOW/NvSPNSsPRnkwyhvjw5aVB6M82Oi/glr/O7D6YNQHoz7YGD/5tXGk
ZM8Doz4Y9cG8f9QS/6gl/kG+kMMY7wcHcONQLfGfWuI/sbxxHXFkdjDsxr/X
Z3Yw7Px8nFNn/EjPs6TjCXaMJ9Tn2y8yP9/ksPMc3v+VhPe/eD7Fj5cMdj7C
j08Z5ceneH4iHW/S8yKMDxn3I5es93JJvCok8aqQxKuC8uPfnPLj35yVB/Px
bCWJZytJPFux8vz+VifZD+sZ8+PfTjL+7STj305yXuDAxgu/39JJ9mf6Ovs1
jB/Ev7FfVaw+GPXBvH/UEv+oJf5RS/IxtSQfU0vyJ3E8Gf58WRxvYNj5fF3P
GHY+v9Uz5se3C21u+HsVG3/8/sqZbq+NU0O/FzkxxvoPxvOMeorZemxsV2bt
eBNYvgI25pcfjPXXONTua94YyxUpa5+vNY6TiZivStj6bXzOy9r4qGLrsfH9
JrX5amHt/G5PDe4V3hnr9VTW+ievVg/2szrGGK9oL/Sif9AezC/Qh/5CfYxX
Xj8b3xTrG+zG9ppJ3m/B7Eb9lsyO9Qv2nYaG1WN2rFewG8ePeD6C8QQ7/AE7
xgvs8A+vT83s8BfsWA9gN/j9b0dmx3oAuyFOezrx60kR9lu182ZDMT9HPMJu
HIbOkvObMhYviE/YkT/BbmzWv8yfiCe+/0wl+a/oH6M/rST+tpH4156391RK
8n0VY+P0I/afIYxX16doL/JPMNYrnksJn5/hfquY2fnzdXF/wd9XCGw9AfPn
3YLkPFiQnJcKkvNEQXLeJrD5Foz5D8yfZwhsfjOOz3+Zv/nzszLSnMvzP7N8
gc+nNYzRP4gHlOfzZw1jlMd8gfwM4xvM918K4cd/CrPz+Yxcsj+XU/59clae
z6c1jFEe8wvK8/m0hjEfH5asPJ9PaxijPOYf6MX4B/P+TCH8/JAiOV/TMTvW
SzDWB8wnKI/5BOXBKI/5BfOFQe8Scf7AeobxI40f6fojjReMR6y3vF3LGOsN
yoMRb3ge1jc8j483LWPUR3kwH4+HWbwY+yWZMb9+m0jyBbkkX5Gz9RLl+feJ
z8N8iefx8ahlzPeHyIhXfjxasOfx8aplzPenyIhnvn+t2PP4eNYy5vvXijHi
Hfko1lv+/tKW5SNYD8BYj/F+lOfvL20l/Wsj6S+xPtZz/n7MQdKf9nz/rHFg
9bHeoz6Ye39PkQ3VipTsfMnw54lqFl88Z0j2sxlsvkf+hvUP+SOfj+Ww+mDU
x3hEecPvlq8ZY/xjPQVjPTXq+cTyO/6+wrm2PeUsHwEj/8D7+e8piuvMH1h/
+XisZMyvt/FsPBnbkSjJH1MZ889TMObvl3WS+1ed5L6xULLf0tVh6X0Ynx/m
sXgA8/7NZ3Z+/lAxvYgX6AVDL9jY/4JxHU4Q/YH5G/M5/IP8APMv//1DBfMP
5mPEF+Y7Y/uyGCM+Mf9hfeTPjzSS8VzMxi/yMX58fWSM/RGfH6ZI+jtFch+W
yuKdP18R4x92fr/rLLmPc2bl+f1MDotPPt4Fdh7Cn99l1Dl/4O8/C9n8g/nT
+B41Y+n4Rn9z82lPJfMvxpfxfV/Yes3nO5jnSpi/ef9VMjvWU8Qjn6/Fs/XK
aE9jdvgDdj7flLH94/8fPwrKt0+sj/EMO9Y32DG++faL32/w+VY8mw8RD4bi
7L5TV8fO3w/q2PzJ7/flLH4x3uEf9D/8I+1/zEdoP8YL3s/f1+lYfCLe+Hwz
jTH8AT2Yj/j7oVzGWD8QPyjP3xfkMkZ56MH5irFd4v0mGOcJyEdRHvOXl+E5
1Wz+Qn0wf/5Vxr6HA2N88PcnOZL4zWIM//H5WhEbj/x9oZr5F/MJ2ov2wx+I
p5a167u0/zFesV5I+5v/HjKvzvyM8cLvh8X2Y/5Af7D50av6+9zt2XW+D51e
y6aRVU/WZIvfT6IcfndsficwyayC2Zsq8iPSrvzP94ejbA901T9n433TqgX2
/TeK3+uRCdN/Na0WpOfDsmh134vqvgpqk9Hi2g4v8Xu3O9qci7RI3H83D55h
n1hazOaDKJuR+99nifvx+IUxDc4sL2bzQXnx/VnX7or788MxvqbeD8Xz2htn
Ip3m/ynu19e3Wb9t/15xvz6p3al+Ef4f2Px9aMCh9o/XCNLvT2QXDe0Xz0ON
527i9yVrvb87GvtA/L6EvFjc/sYK8XuQZUOsmyW/V9H3TkLcp/Pi9xK3Dzff
sG6Y+D2Bl0/7Z2/viuedAy0fy4NzNOT+sW8vLtxWTmYHX12xLE5Dft86WvfI
qZKMGOhc/cEti3zwcg7svUZGX2+5mPImVEMee7y+FTtQRnUn5xxyrvHH+B/H
nDu+VUbH/T3C7V1UAsm5sbN7X2sF3bhha+4hHw3xuWdudU2moL+0yu91u8Yf
198MalY4RkGXj1WfsLDQkP59YyaEnDWj/S/OqtS/qPFv4qYhvo3N6bzeN7LC
7glE9fxJ1t+vLanboPW/0Zp1M/HHY6dTj9SjBz77VMQfFMjKbI+zLr52tN7F
bj2Gv/hA3la+P1x9tqa/Hff0O7VRIPviJq6M3OZAXd+aPEu1eUu6tTu2OdxS
Rdf3dx9/I6Zm/5PTRf3DQTXN3nhPofHTErm8T4MWWY40u7WPX+QjPSmMHXHw
uoczXe+6I0n1QE+UEc5zGo9wpv9cuD1p70Vx//v16ojyOZOzSeeV40sCl5QR
l2dZIY28s8lJ8+icicM+kcw+5ep3NhVk5wStaYf4MlKwyvNWetwrstRl/3W7
OzX7Is+9iwKmvSLe3/r86LfrC1nZdGb2Zr2O+O5Rjjy1tYLcGzWpZXANf11+
cuBXERXk/r93reprdCQiMqFdpqueXDjwW7RdsY48jfz0WPhJT4aZn57hfDSD
nN823Dym2ISuGq59OmfiM9Js94keJr+Z0H2516L3v9QRr4YBTczSTWipyrp1
7ywd8Znttq2io5yW/rLx2o2/dWTWjnWHD0Sa0lQz66+nJunIgrfDfo1paUa7
rGx+RZlZTEZGPF4dbGJBf1w5xa0qumb9cy8+GzHGgkYLV9pdOqMjD7KGu/dp
aknrXdm5PMSjmOQefDdxX19rGrJ0518no2ry7VehykZKaxq79/gv6i06ssq8
/82SZvVoV59EjWxmEVmac2lIp7621LtskufR9kUk3HvA6Ku3bemGPsnuhcE6
oljj19w12Ya6LxjwdFfSe/JoaxXds1hJt66tMsuecZq8KYxS5XVT0z/issJX
zL5H/pwVuWW2o5q6eY9s3PLHDNIiTr6mUaGKrop8vT973VMSbPXO7dwbFV0d
+MOxnD6vSMCcJw3crqrokNAGsRXjBLKuY+8mIRdV9FxeQGWbbgJp+iAsdW0v
R6pWTUlPba8lWwarxowKq09/Cl7Yc6ipQCabN7bIvVmf7kmMebtmbTmx++l9
dUprZ3pr9OwVP3qVk0buXxUs2uZMZ8b9Xp1nms3mx7eTtig3loj3d9sTNu1y
VFdI5l8deftN4trNVToSc6FIodOK55nLxgT3eqCtex9XOm5RptPEmv2ScsPe
gS9e1LmfW356UjXNN6E3BszZlPFGJ7lvSyN3/uqV4rNCTlu9/qzM/Eq8z1ZE
lcxdnCbup049vTDF5Zq4n/on6nIXs8O6OvdfU/1O/Np/kA0tnrrySZ914v4q
afzqgmHnpPurj6RL8umTsskO1HfLjryZSXXvt4ofNfNUjlOy+yv3vvuTg/KV
dOqjZ9diPd+z/cB473Gb7dzz6+y3FsUuKtj1rXh/Nbe64at+zdXUq1Y/1vPg
y5vemD+tex/lObdPbL04J/pysirZvsZ/TZd6CuM1ZcS/QQsL7aN8siJveeir
Hipqtuyh7+QMLRnm8j68rQL7tRIir/1t91HWNnT7S7LiSkHo8ltVZPvj0unp
C16SI2ERK3eYV5NjOSfc7k0sJE/vCA96B9lTdw+zAAerQtJg/odIm/f29N8F
2nlN7uaSxCEabVqQiu7o+dUMXbmWNJq+/UDcePG+ZnPjUaETBIH067ji4sKH
/3Nf83r+fJ9ygfl3WtNYT9Ma/vVpg9NxtnK66XBIx3v5AsuHRn74PKw0TyD/
eLd1XKM3patiutzeliaw86UvLbr76VMFsvRcj8D9pRZU03f32InXBXZe9PZC
t63p8QIxL0zrtuqdNZ2VdD8n/YTA9oOWc70SrI8KRHlxdMCpHFvay2/G9PCt
AvO/6dwoX8cQgcz64c2mN/MdaOhQ0xk2CwXm79VH1gdF+QvkpvW+Z7c+Kunf
p8pI3xo2P7inUb5GSc/GrKve6SMwfy5YVPCzbLBAdt7yvho/QE19h+fmjvGq
qb+lW7TVYjWNDdQFDO8gsHzZb+ZwF/fWAvFOGzOu/n5H2r37+qA+jQTS26nh
aFWVI/1+SG5SExOB5bO5juuSA/R60rXn0aZDS+vTe8FDzzp/0JMIk9APriHi
fc4omu25sNSJDihO13z5n/udwYtdf5twQ9yvR73eOXB9jJ7Me/9nw2HvnWmP
W5ub+/ylJ5nX0lvNuOJMv5mU/HGzczb5M121NrxVOZm/0GKapt8rMnWy6ueA
Uf+S/K2qMk1VjX+dKns0jpDR6E/tO+2u8feBksvBQpkJ3Rb3dePoQoGcGlrd
89kGBW2//mNR2BuBFKV5TPWLM6XaXp+SYp8L5KBr5p6/lprToLEZP5s8EUjc
3UTPl6st6PMzU3MuJwskOP7MhY4BVvTng8PzT98QyAoH3U3X76zpTY8z3YZc
EMijolM3fve1oZGfIl8MPFOTX5xo3/mxwpY+b2dqIUQIpI27U/G5yfa0Z/6l
Z5vCBfLMo32zsJv29M+L/t5uywRy4nrUKdvOShphceQXy2CB5HV0X1LcT0mv
OkxSfj9RIIvbPfe32a2iA0NHzDnXWyAFQz1e3ipV04Rjz56vVQtkWPrh7APf
16eWgQ9H0Y+viFVGjPtjXy07v17mvnDA995VJHGscpZlaDZp3XZXwlcDS8jO
X+J3l9SM97JUs6V77paRRSEud4IqxPsh793z2i+eLt7X7FjRtzqGiPc1Tt9e
PH3QWbyvMck8kZD3XryP3v1Cs25/Tf6A9YA83DRvdA1PXHDZ+7t/y8izy+Xq
gpr8ekhYarzjyXIy8nHUpz/vi/czvu2H2j+5pyHv0hYobzypIGTo+s2rfhfv
Y9wOvV3YaJ+GOGSdlJski98zPW065tk3zcX7l5BjzU13PZDTdH+3hr/NFu9X
hncc8j5iioac9U095zFDTuNd3exmNRHvUz5N9xySaash2ee7vEtaaEa/c71z
tSS+mM0Pm+eo7707Wkz6XwpqfWSwJR3QPPto74hiIp95ZqYuypLu0jjtyuxY
zOaLV48uHchvUkyKTLrmFT+2pnrXbie+elxEkstVK8YVi/cpT0+36hbeWbw/
OWYeHbtbpaafVq6blfeLeD8y9NDkPb4LtGTv5b4dq8870pht5xZ3UYr3IScm
9X/ha6IlXx0sq5RbO9Gfrkz90eNROdnfZHag1TonKpvbwTMlUU8iuyy92WGX
M3VICau+Miqb+WvnjjuuZ1UVpOJj2f0LnUqIQ+jODw8jXon74VNBQYGvNCTV
ol2z1Jxy4pawWe/3UFMT74mHvUdVkK0DKqav04vfr11pF+hXT6cjfxxSjB85
tpIMPhX8KfuShnxzpP7HAymV5J+Ol/rNO6ohWZP8m5zNqCZhlq+/iywWv1/7
uWBkQEhNftBBs3fIlA2VpOjchaYH3+pIaotA2+0LZbTN1bYtZQc2kC3D1Fln
einost0myk6bzhLB/vR9v9YK2rWofNN7/ySy7krYN0Elcprg6NWpufYO+XXD
lN8t8uR0+bsxTqWrNWRpxd4lI3JldNrm9J0/B2nI9aVmkwYfN6GRKzzLfn4h
fu/2b5+Nd77k64j/6nYfHS7J6Nd/mw1WPNGRoWXdv8T1VNCRo9V5Zn005NdD
azsuKlDQtW/8JyR00pC2/Sb/cGycKZ14KtHlzB3xe7j+0Q3WxqbqiEWUbZ/U
kwo6zUT+8vZ1HfnheOjxPToz+sjK9P7qmvx1+7TeQ1P05vT00BaDfjsvfh83
4XWToY5XdSRn0OuuKYfM6d+JdpHDj+vIHTOd2dJLlnR075bzLswqJlWFd2c7
h1tRWeM2VV3Dxe/lxo/pdMdlv46MO95uuNvvVjTd9W30uxAd2XL84MFpAfXo
qjWhOc+Hid/PvVy0stKyqJDoNy/tPGiSHW147Xn4kgXi93Ta1entApbriHXT
n+7FHrOhbbYW30mZpSNtNqxrVtHejqbtaWu5fbaO0ED7m81c7eiFss6dTnmL
39P5xQzLPD5aR0b++rFZj8X2dMzGjIyzPjpyb8AP/qNi7OnEL91PJbrrSOAS
34MuhxyoWyPXgdW0pv1kq6nNDAc6q80fR6Y7id/XtQr96fTYdjrS+EZDTYKN
kk4vC/Vb0khH3LW+V47MUVJHrWNyvSotGdM56e7N7io6oL1sT5BSRw6QkDLr
S0pqs/UP2/DvI4hv58Oa6F5qapr0V/LkV7dISKMGm082Ee8/2m4pdlhdoKJ7
JftjrwZD9luOf06mJQxKvv1EvO9Ys6mL867TKjrlRELIZu0LMrfbrX0HElX0
WiufEdtmvSY9jnr1PLJNRR9VHFkwpzqHjJx+f8PoKBV1mPYgac1JLRl1ZMr6
8xlq+rT/8/vK7VriUNVhzv5vHemn0JDQYz21ZD+9uzdocX3aPH1E4eB54vd4
zfaN8HjVvZwsGOdx++Y5Z0qOefwx3v8yeThkZoxrQ/H/9xve8dH8akFOXbrl
hLdNeET65/1TePUPOS3LXPbAqUcqGbF0zVDP43J2/nJz2e/F7R3saeSMiphB
k8X7hY6Hpjo26ireL9w9HP2dxbJ8sosqqrZ5qNh9QlyHszO9pqroL+4zTt6q
EP//keG5l1Qz4y+TOT1Mty3poKZjPSfNsAu8QdbPi4i3aqWmyc2qbQq87pMJ
3bM/6hzU9PM97diMd3ri7/tdiPUeJ+q9tlWYxQs9Oeg/JXpMTT7iru+T2lMQ
v3fH/YLtxcQTU+46053nVfsO16xPfmFvPpXeLieZf11W9H6YScqXVC5t6mhC
V5s7LnvaL5PkVYR3tfYxoeun639zSSkiQZdsuh63saEbzjcon/ymgDw3j/rj
rLOShkriYXSb4X9uqcnHj36+Wx1eraKuX6K9/JLKSXRW5yFT9jrRkl0FGouo
F0S23YlEKgQSf8a0da+zH0nq9VtT/d0d6sx30viUzt/S85//A0HZ+8c=
         "], {{
           {RGBColor[0.9, 1, 0.8], EdgeForm[None], 
            GraphicsGroupBox[{PolygonBox[CompressedData["
1:eJxNlL1OW0EQhXfvXgM2cQS25AYkMA/gRAqvABVuHIokZbo04RHoUH4exJge
3ETJA0QKFRUokbhxFZAoUtgUIedoPyspRjN39uyZ373d1weDt0UI4UCSJDNJ
JbHvj+RRDKEl/SBpyO5KN2O2W5w3se1bxq7HfNbGb4x9QbIUM3cTTB1e6y3p
e8lj2RPD4XzAn2Rfowvs35I7yU/0VHIDfkYtBXzpP1yFGLMqKWOOZ84AfyKH
kroc17wTOG7guCMPl7gMTwueEk7HqcUca6Kk+pJzBRjItyZ5Iv87fU9lv5ce
0qfS9/S9p++LlPMKcH4Xx6nsF/KP6GWbHBr0bVOyQo2Xwo/lfyX8B8lM9ke4
O/S/ru9935deZF6J3BeI6/pq2M7RuJKeG+NaD6X78Fb0yrNYIF6XWhKzeUqu
3gXHX4/Z575scLZE7YmaKuraZEd91/cG9NN9fS7pyd5W8GdFPqsxI991jkfE
+kLtdXozII9fkuOYZxKYS4taa9Q7BmfMm5TvfU65/j78rvuQngzh9Lx2Urav
ijzDEbMYg3NvT/Ebvyv8iewfRfadgHdeQzBT9tIpvxT+zH3j3hn4HvvT5l1U
9NX92Cdn52WcMb7T4b3eEnfEO3bsNrNy73vMZT5D99L9n+/6GnPxG/Bb+JYy
dp1zz3oR3g65dOm598y714j//h+RfZ+/5cAbvGDfvHfz97BKP2/Jf8qeOKdP
Kef5tcj/oXv21vuwzf6swONa/wJNPn9n
               "]], PolygonBox[CompressedData["
1:eJwtkD0OgUEQhvf7hkhcQEGBA2i4AhUNCpQqGi4gdOLnImgkEjR+WonEBQgN
leipeCajeLLvOzO7M7OJervY8p1zEQjABTPxnHtCR5yLQ5L4Cl9Fn6BATQE/
5xSx3Axy6AZE0WlyG/TNt9wLuvgtZIh98COxHtprDWfiR9/uao3WjsVqY9BE
78R0GfbokNgsOtMDamJv6S5T/BD/9mwmnS0sdrcPd9920Ps9OKC/kPr/QVYs
prk8BPELfMmzNwdiO+luS7iSS4jV6p/p31XEcqn/29pTe2tPnf0HAW4xYA==

               "]]}]}, 
           {RGBColor[0.8, 0.95, 0.8], EdgeForm[None], 
            GraphicsGroupBox[{PolygonBox[CompressedData["
1:eJxNl11o12UUx/+/34MaXejMaQapm5t2JeJbF8HMFwzSOXNsYe1NY5K1/Tct
vUjnllawFycUTNe6iJwOikiyLAWzglDDMBcYQlE3dRMURK90U99v5/OHXRzO
eZ7nPOf5nvOcc57fr/KJ7vquvFAorMoKhSR+VoMV4jc0+ET0gMZl4v+Kb5TO
DsnviZZo/IH4edFr0v9U4ypRpWhM4xXSrZF8rBBzFcxXoPOq5CHGg4XQXZuH
LfMHkT+S/bXi1zWeI3m37E6KfyW+xnpauyh5uXGKz84Dc5/m12HTWD5LYXOe
eHUe59n+TI1btX5T/A/N3S/5gOR3RYs1/lM0Kr1+0YBog6hetF00LDos6i2E
nz2M7dchxjPzWO8WtYi2iupErfBtxGcxMWnX+cuywN8hahI1i94XnqXS+TuP
2C8lnnel2FPFnVTjVzV61qnMAvNG0XeOo8a9KTBbb4iY1xCrj1PE9rL4fFGn
5s6Kn9TcCdGMQvCTxPxairjdI340i7jbzivOG/GXxS9koe+9TSnurFm8Tvwf
0UJRYxb6xjsh3TOOvWi+xqu1b4moyrG2n+KnxcfzGDs3j+ObzxiRPF18LvI8
8UH7Kprm+DveecR/BL+s87v4GtnYL2zDKbAdS3GPs8irZzS+T/P7xHtEsyR/
q7XN4r9lgffFFPIL4pvEfxGVi7qdf+Jd4s+nmO9LcR/G/r3s7CVvnDPO88ks
aqBfOjXi57T2pmiD5h/X3Osp8v5XMM4Gp/O6DHtlrFnuzsOua2eQ+nKd9XJu
HzlXS77WMnYuNlCvztXOPLBZx03EMXVO7yxwTiFiPEqcv8zCln3wXQ1zX46l
9XdxTie5v4r7rqauij6HPPbaanSbqa1D1J7xHYS7Zp+D90Ou55P0HuuPTdE7
yDkt1GjJlm3fnQWelawXOd+5M0JuP42+ba2nTzxC31gJ7i15yF4fmJKnK9Hz
vPPU+ercWsK687M2j/3r8L+auqhmXIrZKuy1ErMi99cBRtfMXPa59jayv417
8x7XvWthlDxoIdbGZdzlhegfY8Td97wef7fjh/0Zpkar8KOEd4wadN70EMsi
eeD99eRSyV4XtfNTHji3seZ9PdyRcfdOyZfDrNWDxX6WE1PHs4ae6V7ouugi
p/dk0cPc44t55Lrzdzv4jGsvfBc4dhK/DrA4D0q9vgUcx4hVA++K826Eu5gO
3mH0KngTBskx91pj/pqe797vmp5JXR/kbn2+47QLv7vBtZOYtYHJtTfMvXQx
57Vl+O047qPX/cw71oW9Q5zj2J+mlsux7zxwPCa4X+fqDfHbslOUvSNZvOOl
cxxn+9vH2T6nib5gHzbRO+37zSzuwT3E9fgwNWk+B9lxdd66xh9KsZbc37Kw
VcZbdAHZb4frzPj/yuM75lwKn47jVyPfBrZdhh3j+ULztyR3SP8l8BjXpRRY
94h/Lp0bkp9ModvIe9ech67r1Ot1vB2b4c7RRt5D5+1x3jnj2ZRC9ndZOXus
P8S74DfuOvNe35FFTjgfDvBeX+P9Xcj76jvp506u5BGve1PcyW7m54PT+idS
2D2fx1210sd9ThN3V3rXjf8m31oX3TNS6HyYx7fj/98sKXzdAc5+6tDnTvLt
d0m6V/km8beJ77nIXdunTu5oOfh9V66VI+Sbz/O5e1PYPkqdL+Db5Zbjydpc
8QrutVJ8Wopv42vSWST5DslvS34MHetezgPPOyn0rO9vavts35/1W039uo5/
0PwCyXdK/oZ+38P30kXwv5XHWYv4bvKax73ug+zfTyyuiF/N4+53p3grmnlv
bHtwSj4/Sk63o2PdFmTjbmbsHLVuI/2oAXkUDLXU+IwUWOzTGeytp395zwDn
NmDnFG+cc7UdOz7X+TtELPxujNMf3Usm+J7YQ30NpBif4SzrjIGnDdnvy1P8
Mwyl0J1AZwt7LQ9wluNjXKd4595ANk73hNO8Z6U19+1x5r33R+7E8fA77Nzf
AJ5eznJs2/F3HFv2sZZ547J/Rd6dMe7ae+2P3yl/v/mtslyH/VbmvcdvVunb
rJt5x8Cy99WCx1gn0fe3oMdt6J/CR+Mrgsk6Wznb59aByb2/Ez3r3KaWXdO1
YPK+/wAtsXG8
               "]], PolygonBox[CompressedData["
1:eJwtlF9oj3EUxt/3exAubGtjlKnfNlxqF3OhbLKmSC4UjY0LDcNm4t6/Tc2f
XcyFMsU9xZgptWxlbcn60bRSxJUbRTRGbvg8PS6evs/zPef7vt9zzvO+hUPd
u0+mLMuawAIQkWXb8yy7BPbBj4IifCU4An9JcgN5r9Gj6KWgCt7I3hL4ECiQ
UwN+gcM6Q7wCtMNnwF72b5I/xtqGfkpsMfouelRn0BfAG/gp4q3wWtANXwQq
4QeIzcJvgxJ4KfgGLofvtpnn9cFrQDv6HLoa/grsTL7zJ9Yn6LWst4iPwO/B
m4mdBZPw1WG+QU2CPwrXNogcZ30PSog3gWZiz0EDe1tAJfwja3nunm5Dj6Bb
4G9BET4M9sBnwTR8DvTl7kE5+fPo6uSeqreqWbXX8f6F8Aegk9yN4Cf7K9CN
yXfQXe6DLmL14Ad7teFalTMB/85altxD9fIL6/rcPR8Mz0iz0h0ehmtSbReJ
V8FXhd+tmWq2xfDd1GP1Wp6QN+rRY+EeqpeaeWu4h+rlOtbH6N/JXDMZRj8L
n50h/1h4xpr1QfSy8Ew1203sjcNLw1w13ZEXw16WZ+Sd/WBr7pm9I6crPIsC
6FR//9fWIc+iT4RnswYch18N30XfwJWwR+VVeaxM/UbvyO35Kfjy8LM0U832
TPju6vFp+Odkb8sTN8Lv0Lv+gH54D5jL/Uw9uyXsNXnqQ/I3pW/rKzivXoS5
PCwvD4Fdub/hF8k1qta/4Dp8MuwNeWgKfi38bp3R2YFwrjwqr+ofoH+B7tQL
/wcUZn7b
               "]]}]}, 
           {RGBColor[0.8, 0.9, 0.8], EdgeForm[None], 
            GraphicsGroupBox[{PolygonBox[CompressedData["
1:eJxNmG2QkFUVx5/nXgl5qSkkFrbCSUtwy2Z0RhaZcZpJwj6VCGQz9UF22RIo
WdgVV2cccJcBnVEBp5pKFrdSl3coXXddVlJiQWm3Dy2CCPhCU0kpK4TQzJLT
/9f5M+uHO/c+555z77nn5X/Pfb5Ys+T2u1NRFM+VRZHVz9bHnWprNb5N/XfU
qsqgt6u1iv6Exxs1vkL9OLVGjZvVlqk1qH07xfhBtQqNJ6i1aLxL/Y3qH9Fm
GzTelGK950V7R/t0qn9I3yc13qRxpcafU/u1xr/NsV9bjv03WZ8noaXgZ81W
05nf4PHmHOtsVV9rnhq16jLkka0x/zbLtlu31Sl4Nou+xntB+5pkVxZhq222
y3b164qgc/Ydol2jvkX7jhP/t9Qq9d2fY7ydvXPY6Cn1jaJ9XW2PeLaKVqF+
hejdoq1Sm1mGLdfb3uyx3ns+rLmFajepvSSZNeqvUn+H+Gdo3FaEPOt8hqa5
x0Qb0Pwfc8hOUL+liDW2orf6ZWXI/60M/W7GZuKbr/7TOfx8SRfiBd9z/gc0
d6t4yhwx0uzYeMrnfUb9lfZ1u+gbc8TamRR7ss9O0Z/V90zOmWPddbY59p9v
H3CeWWqjNP6x+I5o/BP1i9QOabxYfbLNsX2b18F2xAVx9ngRvn3yks+9zzqf
q8VnQ19ilHiFf43j57i+l2tciz3Mv9RxDU+n4+ch8/PNPl1FyN1LTGr8lvib
nBMnyqCz9ln148kF6d+n7yman6Z2TrTJajtE71Cbgqz6D1PYd6fGR60b6x8k
TjR+tYxcWOEcYc/7UvjidtNvKEP/JtM5f7Nzu89+wT/7HavE7BvivyfFnsTR
hiJiabZxBdwYIK4sj3+WpqDNSbE3+653TBE3C3LoXaf+h2r9Gv8oRzxh7wVq
9SnWAV/GqB+tVod/xbdc/Idy2LHWOHXYOnyziL7B+hA7jJnfYX2JBWy+KIXd
2X9xsh/U16ufXgYGwA8OtBpPwBXkFhsLkKm3no0pbDVH479Iv7s1N8n+Ym6u
bQX/NOvcaP6pahPVJjmHyeUe9f+2/T6bY29sjw/q7Q/ye4Zzq82Y+YRxD913
WH/OvNPfc23jWtuZM6AP+Q2ujSnifIs8RwxwBuKN+D3h8QHbAFxscg4975jv
UP9MEbhFXpPfu3Jg9PkU9xI0YojYrPU5v2DsquB+yEHDBtuN+WD/XSkwYqJz
cLXzcZVxgzlsX+17Z4n9CeaTK8Rehf2FD+b6vMTBNY4Z6PiFHHrbmFZj3J+f
I87m2ZbEab1jvkhBn+V8pof3pHOPdTpsI2x1j3Nsjtchf250DLMesuwPP/ac
bH0YE9foSpy/6hjc5TUGTB8qQ4dqn/0uY8Ui98Q//qky9r5Zhn+X2tfLjVd/
dpx2GDOgLbP+jcaHY46VGmPgUecneNxmfF7rWNxoLG7z9wzfTcToczl89lKK
e4N7ao/x87h125uijvhyDr9Ody48m2P8H83v1vefwEjP15vnBeyl9koR90O1
Y6PbvMxBW2I6dziY018EDjU4f/bluKe/lGPth52T6IRuvTli8lHH5YgUcsTH
i0Ws16c2PkdOv6b5F1w37Eux1kJj7iHjXq/vpAbj3swUsU6c/86Y8wfyVuPr
sIH6Hu+DLbp87gNqZ9Uuqp3y9xEwyXzH1N4w7+ueO2jaUdvoqOfApN22H3g/
23dQVYp12PtTrgc+SOGDbvths3v06sUGnFXtvPU7rfauddxXBH7tsf06LAO9
02fYX0Re7ffcdvP22I/9lr/ZMbXT+5zyPhf9PVAEhvb4bGet04DXPmxdT3sO
2Q+05mAZNSE5CnaQt19V/5UUe58rIxfB+zNlyMDfLPucBSNS1DVnTGce+rUa
/1f9RbDM8oOm35fjbE051v/QPINeH55q7w290nPcNdeazno3pNgDHvb5SO1W
ZEUfqfbdItoIYxz9J3wvr8vB/48UMuDgLMd6YdlfiWeUxu9bZrTzocFj3h0j
vSb8vxT/5Rq/Z9rllgMHWAecWWA9oKP3kO2bRCutyyzTGYPxfcZYHknU0J+3
7a9PYY/l9hn+ogbFThMdz/jxuMYXjBvcaRfKsN30j+UGubLbOfiR2mm1sdQQ
Oda4zuscc771ObcO+num7zHuKXAa3EYHZKusG/qet3/x+QX77rxjAPoU+567
aI11/WsKe4+xzY84d8j1sabXWbcq69nvMXqC01ONzV05xp055D7pNYccq9h8
tGNukmOhtH9/LpnLNP6n1+1xrtalwJHHbEvwods5Rk6DD9QPdeZ5zXTyErk5
prMW+Q9mtBuXuHdWeP1W5/bWj+X6NsvssRz4kFPkADoT49McV8hRkyHT6hqm
1TLcaW1F2OMm22RvjndJu+sa+MH2JufvkOsafI3fD/tMB3yuOp8BuRrLkhPT
7a+Xc7zLf5PDPvNT1FgtvrOp99E9WX9sBoZewkv6Tvv6RduA9+b3UtzPYNo3
UtQw0O7wHQztFtMrTefsB3LM7c/DOI7vqBEucz2xsgi9HlT/sxy2PpXiXnnF
/idesu3f67t1Wx6+P7hPqAEZd9lencXwXdflGMIOvP2oH6jHuDu5N6HdZnq3
18O3Fa5FeU+D5U3Gc+4xZFY6V3c7dg5anm9sf6fjkDcidSr1X53p+HGcMZ56
m1qOmu//b4Ii3tjg4pIcdVW9+u8br8Ctx/0u5n1MTQBm3Z9DnppxrnNutNc/
kuLNf694HvU7mvf04RT/BSbniD3wDpyhfgQzWOtfxv9fiOekMWd1jnwe5T0W
eE/wnrqPMXXKSr/1ePPN83rgMfh0zhi1ym9A3oJgFZjFfUQdQz3DW4pakHrs
9znwcKL5iLsrHXvcESMcJ/yL4R6tzVGvY+sTxp7C8X+V/6tcnQOrhoyfy3LU
wQ3Wnf14F/Cvhn8d5DA5Pd55Pej7E3u0mK+5CD7yYb3zqNL50utcoG75e4o7
d632as2BF4OWmeC93nXO/jQPvyuq7aeptsMWY8tev4ubHc9gyULjCfpeYZ2p
w4hj/tNsSfFP6gc5sGSs8WSc+TnT08aWl/Pw+wGbNJuPuf8BqSuhzg==
               "]], PolygonBox[CompressedData["
1:eJwtlGtoj1Ecx//P81su2dyGuS8RcisrNkoKxUvZG4UXmyTJNjNEyWVDirnf
J7dcmlsuw5bksjaXEWErTDO535eZYsvn2+958el8v+ec53nO8zvfc/plZk/L
CmOx2CyIgw4Wi42hIwEOoOfD0yAWm8RYFX1t8Cm0TfStR79Ht6D/QSH+Cj6T
uW1p9+Hvw0v8cHwVegHUMDedvof0zcU/wI/C38V3xo/AZ6Cr0Y9gKnoIfe3R
cTAS34Bfg24J/d1DoQz/iTYOnjOehc+BF4GvSWubg7+HH4ivxPfAZ+n/0HfQ
JaGvTe/YhU+ANP037EX/oU1jfjZcwn+JxlrBbvzX0P+9lvGF+JlQpvfDDPQR
yOf9icw5ij4B2/BJ+JPopfCWueNgCXoRvNK7mFMaep/GBqOvqt7mOpe+27Qf
wSCA7Yz1hLGMTcc/QV+jLeRd6bSPzZFOYU6i+Tf0LdVctdceZETPdDKvkWpV
z/zF6Gb0MK0L3wtfARPwdfg89Gk4zLO96DuD7g4TQ59TiY6H1GjNO9G/aVMD
35Pz+HYwOsrYFvTraO9/wGr8RvPsKKOb0MlQEHjNi5n7JspqI6xlrA7/Ez0F
QvM1aq196f8VemaUHWUmG12rTKInwwrzf9a/J9PfCKdhU+Df1LdVc9U+hA8w
AL+BsRy4ic83z54yX4DuqzwEvkfaq97mWUliTgXzl5vXdjwsQ58yr6UyU4w+
a7724/jrtP3x6wM/QzpLK83fpcyvQh83z5oyeAx9GQZFmb6I/hmdtQw4aJ5h
ZVkZzDXPuLLeGj7Dfu0RbTx8Cz2DyqL+qTrKnLKnDNwKvQaqhb5Zwlg5bV7g
ma9BP4Mi5s7D92G8m7lWDcvRF8zPnjLSFJ35oVEGlcVz5nujjClrHc3/RTW5
oSxCl9DvON11Xc2zr292Qa9TBgO/Y3TXHDI/q3qmAbaa34W6w7aZ33m6+5rh
HeObzXVKdFfONs+aMpSJ/hv6XuqfS/F7zGupM6CzoEwr28qoslpkXlvdQbqL
lGFlWWusp2+HedZ0RnRWvkd3d7tob/4DxiG5SQ==
               "]]}]}, 
           {RGBColor[0.8, 0.85, 0.8], EdgeForm[None], 
            GraphicsGroupBox[{PolygonBox[CompressedData["
1:eJxNV21MlmUUfp779kdboL/cBEEsp1M+hg36EIhktXxfLBX74MOQd7j5Otpq
rgEJsmED28opykvZl0sgaykl+qMyC8SWfQpWq/WDpGyvWlKrzR9ltq6rczH4
cXbO89znvZ9zn3Nd59zvTfWPr3/MBUGwJgwCD50HSYedC12EF6Ww/4bDu7B/
ht0EPYK1Y5DjkFa82wVpgTwDKYNvA/QX8LsX9ufQl/G8CvZ26B3Q7ZAI5FOs
NeNdDDoJPYz9RiFbtVcx5FasFUIXQp/Gb45i/R3Yb0DS8Pw69MOQJ+CzEbok
NJuxDeA5Ez5HvO3Vi3eDkFPSPMOF0Gx+OwV+1XjeD50dWIw50JtD+1Y+9FxI
1Nk6z0J7Puw79O3bocfxXI33P0B3QtdAzsI+g/WPQ/NPQjIhsyHP4zeL8f4K
/OZBiiH1of22w9lelfCLM5bA9tugPXnOPki/ztOr51Ttn0GBb4mzc/D3TZBG
yBI8b2GskKrAbH6D9WPeCqBTEdsj0C97OxvP+BfWvlUtTisH5crDHPjUwecg
dDfkZtiXGT/sRth10DdA1sLe4y0ncWd5SUB3O8MS9T7INtjnAtNj0ItCi7ec
54TdHxoG78ReK6H/4Tmd7ZkCn1K95/pDkEdh10LvwXqXs723Cms8Tz3WPoG9
CXq16p2tvB4TbvqUdz6zVnNVr43C4Qron/AujTWEvQ1yiRzxdk7Gx/pElHfW
9kbimDkgVsU78q8L+iSkUhw6FBqPyAmehXXv8xZDrzf+ZYqDjInvc3S+BnGA
e7MW5HE79PuQCsif8n0V+7wEWQr7d7y7Ar1c+fzaW77SvdWLsUwEpttkt6of
MLfNqg/tfvUKPkdn4G6vMz/6zFLed0KvCy0+9iPWijVjzGPiK3lcFhofxsVX
9hZinv2kQxypFo/YW6g79Z61aBdulxOHkJ7AcE+udMNuwXqrsM7+R5s940PI
W8QSZBmkeQZ/msWxHd7w86Oz553sB4Fh+4DwvUR7bBG2a4Tvi9wX60OBxbhD
cUZlR8TpNPGaMTFW4pP1PKya8v127ZOUzdyVI7YjrIM3PPOsCUgusR9arK+I
y+R0xNueq7ztS3shZAjyNnt4aNihP3vLffAbgL3aW35iylGB8kocvuftjNcg
153V8oQ3TDOWHuWhzVnsD2JtEPoBb+do07mGyV3FnVBtasUZnpF53Qf5QPmt
EQaIi0bVpAPyItZOCQfPCnvr9DwozhGHe900tmmzv7A/sZ7nA/vOwNS3ZLPO
L6iXpmqGEs/E8HPKYyyc7n3cj/OmQ7XhfOBsqhTXEuqTxao78XlKcca1B33I
xwPqq7Q3aB4x1z2ad5x7CeWgU3nvFF7XeMP5/eSjt1qvVU/tEh9rxQXWmT2D
Z+ScYf8jl9k/a9V7b4POCq3/rwiM28RTMez9odWSdWQeR8X1LvVG9shq8Ziz
NSbsEbNOXJvA+m/O4mAPyxWWib2FwgRnx0lhg89jqgVrynnFb0WUg8ZgmrtN
2udpzS/OsRzhnblrCafn1VPqY7PUx3hO3q04Pzk7iPE/INeIcfE6onsFz79c
cWeI3wWqM+tNjjOX3Iv7zNP8IV4uOTsDZy/vUA3CSIc4RSyxP/J+l6Ocb1IO
y7zN1M+8fTNfXG3S3a/ZW5+qUu+Oa3bxOV1zYQH0l87m1jLda+hDPNSrR8zE
WUK8i+vMHeI6a8xZwbsj8d6qe+T3mgNj6v/Dwgj92Q+26/evecvLIW8c7RJP
G5RL9h/ePTjbUpQP5oV3pri43qO50KP6jzrrIznY85wz3uZ7u/uwfsQf5zx7
1lnFQ3tIsylDOf9OfesjzSvOIa49GRovOcsKVVt+u0s4XSjOcHZGVMs+9VJi
Nku4pe8i4bxKvlFhO6KakaOLxdOiwHyj4ght8rFC36RdJ24T6+3iLDE9Nf/+
v0eG9g3un3QWz25veYrJj7xJ0zl+dRYD778J7cU+yRrkqSZLFSO/y3sZa8Y5
yPvdGdWOd65S8Wq+txxe18zdLJzGdS9krmP633GXt3rWKF+8ExEjI+I5f8dz
7VbPuujMlzFWiwNR5S4hTrMeI864wLsSuXVU2I6JZ9x7vbf3FdBveuP5YW+c
qxdH2EvOC98rxU1y9BtnnCmAPak+kpS+KDtPWF4Q2O9452pW7tljmH/eTfl8
wRkGsoVP3jF/Ce0+95WzHnGLN44xHvbeOt3nS7zdidgfOIPGnNUyz1tvY0xz
IHd72/ce3YFTZ/CN9mz5XpX/LvG+RXxKilMT4hnvVm3e+DvurA4rhOWp/3jD
Okub9uJ9fURrNZr/5Fq6MD7VE4u1T6mwcFzvcuSTqRwztyeEt3/Ve3jf4neZ
jwvi/qT8eUbmqkV+WeJBRLkv0hmuKheTwlaRvp9Uffnd/wBKJNc/
               "]], PolygonBox[CompressedData["
1:eJwtlOtrj2EYx5/7ufwLK2vO2uznOIxoawwZm+PGliiZl4okGVLygkJZGo0o
bOYwP6bk9DOHZTlkTi2n8sIh21iUdw7J59v1vPj0+17Pfd3Pc9/X9b1+w2s3
VK6PoyiqggFQZlHUGqIoA5dZuA630Q3wHF3BehrdDleJFxJfDJ6j3DfQjG6C
mazNgC3SUIIugLHoS7DE/Bv61k54jL4Ct9D10IXOJ2dY8DPNQ4+HVPBvLkKf
gWzyiqEDPRpGsnYBytFved6H3g+jiHNhL3ojdLD2HvrRD2CNeY5ydQfd5STx
avQY+El8jHgVOh++EzcQV6NHQC/xbuIKdDZ8JL5G3EZdP6s+5nfUXfdBnmLz
WqlGj9CNsAKdC9/IvQl30IfhhWoFd9GN8BL9G0rQm6BatYW84D1agD4Ai9FD
4Qu57XAPfRS6VTfWNwd/RxG6Sj0JnqPcv7H3Tjk1rE0231sAk9CdrD/lfiv5
7Sb+w28KelivI76v80f+7AbxNugNvkd755v3Sj1X71PmvVfP1fupsA5dCFPQ
E8xrIQ/IC2n25PCucn679C4YjC6FTvQJ895lETehz+kOwXPS5nu0N4tnMXqi
eW3lUXm1Wd8M7rGz6CAPJ57ZYX5n3b2UOAedgTr0XJ49Qc+CssSD29GnzM9S
pD7obHAwuGflXZ1ZZ5dH5dUh5l6Vh17xfLp5r4thGro/dq/Ik0fUa/PZkmfk
nX/J2XQmna0vdq/KY4eIe2L3hjxcT/whqYU8vIt4DrQEv4PuopnX7OvMz9Cf
Yve6PLaH9R+xz4Zm5jjxr9jPqh4uN/eMvNMGleil5lqeziQzrFkeBOf132E+
O/LQa56tJX4YvOfqfQvxwNh7pF61mu9Vj9Vr1Vi1Vs5p8xnXrOsdtehCc2/J
88vMPSvvyqNb0ePM//s0U5qtd7zna/CazCb+D0lIqLo=
               "]]}]}, 
           {RGBColor[0.8, 0.8, 0.8], EdgeForm[None], 
            GraphicsGroupBox[{PolygonBox[CompressedData["
1:eJw1kkkvg2EUhd/2+yU25nkKIYghhprHxNLOhq3ED7AjIogU1Sb9AUUa0dgo
CxJBY4GdLYsuuhBC4jl5r8XpOe/t/e5ctLA8uRR2zvWAANzw04fhFq4FuyHn
6uBqsI2ugSvBFroKLgeb6Aq4FGygy+B6sIdugA/gY5Ak/hmxF+ER7MMWR/Eu
sO9gn0LPgVPsP9jW4WuQc952BbLoc/5bgcfwnbRcylkC3rG/8H8xuh19i54J
fA1f6Bb0IboVbgL76GZ4wOpXH6sgie4O/PeKk4LbeB9hb4c7QALdabEvrcd4
yNeqOmPwid7ovPP9qJcMsdbgCb6dDbzPd9jnU95e+J73PD5p+A5ENIOw349m
oljjtiPtKhvyfSlXl83hGd+C8zH/32LNKWV99Qc+XsJqU4wDi5OzOjMW5xd8
ON/rvvWrecSsX9WkPpWjJ/C+r/btJ3izGAXTedPyf7Sdareqt2C5Ps1Hvtr/
keVSvXGredTuU3f6ZLekmxqy+9SdToMoujHwc9Q8B9EPdpO6zbTNPGJ3EbUe
tZ+szeQPKbp3+w==
               "]], PolygonBox[CompressedData["
1:eJwlkckuhFEQhesqD8JSRETQ5il00ObuRiIxxM6GrcQD2BERLdLmxAvgCQwL
EjHExivwBMSiv5NafPnPqfvfc+vWrV3dyK9XmVkNVEOnm50ls3PoQo/CGPU9
fA49DN34XfwIugNO0fewhO6DS/QjrGgvLPD/Pn4c3QSH6G1qHxz8C9f4E2hj
7Q9/k6IH9aIMZWWpP6H/+d7iL6DH40ydrT1z6AlYI/sAP4lehLsUZ8yil+Eh
RcY8ut7jburxlewZj96OqOXRBSjhy/giegiu0D/UBtFTsGlxp2n0FxnfFv9s
4Rs9etE/76xl8McpelJvuoPuopn1ogdgJ0VGP7rOY9Z6gxf2t3j0ooxWdIPH
bHXnN9abPXpXz5/4Z4/ZKVPZmrFmrTdr11t6vLVmotlUAPUaQcE=
               "]]}]}}, {{}, 
           {GrayLevel[0], Thickness[0.001], Opacity[0.5], CapForm["Butt"], 
            LineBox[{730, 835, 836, 834, 891, 729, 807, 728, 832, 833, 970, 
             969, 864, 831, 830, 829, 764, 855, 863, 828, 827, 826, 762, 854, 
             862, 825, 824, 823, 761, 853, 861, 822, 821, 820, 852, 851, 701, 
             724, 819, 818, 850, 849, 699, 722, 817, 816, 848, 847, 698, 721, 
             815, 814, 846, 845, 696, 720, 813, 812, 844, 843, 694, 719, 811, 
             810, 842, 841, 692, 717, 809, 808, 840, 839, 689, 714, 806}]}, 
           {GrayLevel[0], Thickness[0.001], Opacity[0.5], CapForm["Butt"], 
            LineBox[CompressedData["
1:eJwVz7tLQnEcxuGf2hCktBsIDv1DbY3ZXls3aDCothJSTCwou9/mblMXp2wq
agqyIIuiwFWKnjM8fL7vOXDgZHOjAyOxEMIgsUQI0zzFQxjSHMMc2bca59md
16bOaBdzvNiz+qrz2s0ib/aCtrSgPRR5t5f0Q0uaZJlPu6xfWtEUK3zbVf3R
Ve1lnba9phvUuGCLbTbZZYdL9jlgL/onDqnTH733nTtNk+HBvuLYfcIY4zx6
ds2pu6MTOslU9C37Xvv4dZ/pn55rgxv+Ac73OV8=
             "]]}, 
           {GrayLevel[0], Thickness[0.01], Opacity[0.5], CapForm["Butt"], 
            LineBox[CompressedData["
1:eJwV0EsrhFEYwPGDvcadIjE+kS2riVGGGdc1xZIFi1lYsB9yG0NKLhGjJEbm
QyhFxmXpdxa//s95eut939OXyg1m60IIKXbqQ+htCKGgwzpEoJtbu20WzIuM
MMqd3S5L5mXSjHFvt8+KeZVxMjzYFVkzrzPBJI92JfLmN81qjilOnDf0Xad1
hllOnZ+0kQ/zpn7qlia4pJ8kzVRp4sUzZzybW/gyt2krr+Ye7eCadm4Y4Cp+
ox5T5M/5KL5HD/U3/rP+6IFeaEW7KDPPt92edsa7i/fKHLV4j3qu/06KOhg=

             "]]}, 
           {GrayLevel[0], Thickness[0.001], Opacity[0.5], CapForm["Butt"], 
            LineBox[{681, 858, 731, 892, 732, 837, 767, 856, 734, 894, 735, 
             838, 771, 857, 800, 801, 774, 981, 773, 712, 687, 974, 975, 741, 
             775, 740, 778, 777, 959, 958, 873, 907, 906, 957, 715, 956, 872, 
             905, 904, 690}]}, {}, {}}, {
           InsetBox["0.5`", {0.46246261935104116, 1.4451956854720036}], 
           InsetBox["1", {0.9249252387020823, 2.890391370944007}], 
           InsetBox["1.5`", {1.3873878580531236, 4.335587056416011}], 
           InsetBox["2", {1.8498504774041646, 5.780782741888014}]}}], {}},
       AspectRatio->1,
       AxesLabel->{None, None},
       AxesOrigin->{0., 1.},
       BaseStyle->{FontSize -> 16},
       DisplayFunction->Identity,
       Epilog->{
         InsetBox[
          FormBox[
           StyleBox[
           "\"\\!\\(\\*SubscriptBox[\\(\[Lambda]\\), \\(max\\)]\\)\"", 26, 
            StripOnInput -> False], TraditionalForm], {1., 5.5}]},
       Frame->True,
       FrameLabel->{{
          FormBox[
          "\"\\!\\(\\*SubscriptBox[\\(b\\), \\(00\\)]\\)\"", TraditionalForm],
           None}, {
          FormBox[
          "\"\\!\\(\\*SubscriptBox[\\(b\\), \\(01\\)]\\)\"", TraditionalForm], 
          FormBox[
           StyleBox[
           "\"(C) \[Alpha] = 0.2, \\!\\(\\*SubscriptBox[\\(x\\), \\(0\\)]\\) \
= 0.01\"", {FontSize -> 20, 
             GrayLevel[0]}, StripOnInput -> False], TraditionalForm]}},
       FrameTicks->{{Automatic, Automatic}, {Automatic, Automatic}},
       GridLines->{None, None},
       GridLinesStyle->Directive[
         GrayLevel[0.5, 0.4]],
       ImagePadding->{{72., 6.36734693877554}, {82., 31.}},
       LabelStyle->Directive[
         RGBColor[0, 0, 1], 16],
       Method->{
        "DefaultBoundaryStyle" -> Automatic, 
         "DefaultGraphicsInteraction" -> {
          "Version" -> 1.2, "TrackMousePosition" -> {True, False}, 
           "Effects" -> {
            "Highlight" -> {"ratio" -> 2}, "HighlightPoint" -> {"ratio" -> 2},
              "Droplines" -> {
              "freeformCursorMode" -> True, 
               "placement" -> {"x" -> "All", "y" -> "None"}}}}, 
         "GridLinesInFront" -> True},
       PlotRange->{{0, 2}, {1, 6}},
       PlotRangeClipping->True,
       PlotRangePadding->{{
          Scaled[0.02], 
          Scaled[0.02]}, {
          Scaled[0.02], 
          Scaled[0.02]}},
       Ticks->{Automatic, Automatic}], {192., -576.}, 
      ImageScaled[{0.5, 0.5}], {360., 360.}], InsetBox[
      GraphicsBox[{GraphicsComplexBox[CompressedData["
1:eJxtnAdYVEfXx4FFQd1FYNVgjMZYsLdoVCw5o2KLXSSRWGIDe0k0sUaMDbG3
iC12oyJKUexGBQ0iwReB4IsoICCKlGVZYKm7377s/uc+c/l88sTnl3Pv3Puf
OXPmnJm7+WLW0oneNlZWVgm2Vlb/+1v8U0j724w0/RNBIsdzTrmx+H//yOwZ
nM3mbM6vav5DLmeD8X9/NJz31dxfxLn1/3B/MefwmvZKOQ+veWA55+Sa9is5
L6x5wWrOFmFMxlZLaq4r4XpFjucMvaI9gzP0gqEXDL1g6AVDLxh6wdALhl4w
9IKhV8ZWry33Qa/I8ZyhV7RncIZeMPSCoRcMvWDoBUMvGHrB0AuGXjD0ytiq
bc1zrBj0ihzPGXpFewZn6AVDLxh6wdALhl4w9IKhFwy9YOgFQ6+MLeOr4HpF
jucsjq+C6wWL46tg4vgqmDi+CiaOr4KJ46tg4vgqmDi+CiaOr4KJ46tg4vhy
tjpQ89y6XK/I8ZyhV7RncIZeMPSCoRcMvWDoBUMvGHrB0AuGXjD0ytjqm5p2
6nG9Isdzhl7RnsEZesHQC4ZeMPSCoRcMvWDoBUMvGHrB0CtjK+uafyu5XpHj
OUOvaM/gDL1g6AVDLxh6wdALhl4w9IKhFwy9YOiVsdWtmnYduF6R4zlDr2jP
4Ay9YOgFQy8YesHQC4ZeMPSCoRcMvWDolbHVzRp25HpFjucMvaI9gzP0gqEX
DL1g6AVDLxh6wdALhl4w9IKhV8ZW5vd25npFjucMvaI9gzP0gqEXDL1g6AVD
Lxh6wdALhl4w9IKhV8ZWNc3eUHO9Isdzhl7RnsEZesHQC4ZeMPSCoRcMvWDo
BUMvGHrB0CtjqxE17TTmekWO5wy9oj2DM/SCoRcMvWDoBUMvGHrB0AuGXjD0
gqFXxlbm5zThekWO5wy9oj2DM/SCoRcMvWDoBUMvGHrB0AuGXjD0gqFXxpY/
LlyvyPGcoVe0Z3CGXrBYH7kwsT5yYWJ95MLE+siFifWRCxPrIxcm1kcuTKyP
XLhekdMt8ayIah6/P8uSf5ZZ/CLHkq8YaFFNe/mW9mwsfqK1xH9bi/4w3h56
EmzujySZPV1WTxrk9zMw2jf//QkfLzDul7M4PmGy5yXVej5YvF7qP7Rv/vuM
JX/VWuopI2fYa7rz3CcMdpFTavUX7jf3b3Kt9sX3O1Pr/dC+aC+U1U9a/jz5
+6E9+IN8vOAf8He5HfUo/AfXoz34E+aH3I76Dv6G69Ee/E/M3w2y51lx/8T1
aA/+Ks4/yS7WQzp+Pdoz67OT5VOSHfm8+bo3fPygT76/AP3m/s+05Mt6rkde
j0Nvzesb31ueX8X7S16/Qp85nuRZnmvN31de70GP+X0LLe8Dfcncn2rMbd5y
fWBz+8Wcoce8jr6rxeb2KjhDj7l/P9Zic/8ZOUOPOT4W1GLz9TacocfcX9pa
7Frz4nW4/0Mvxkecnznc/8EYX4wP9IrjU0aiv2GdyuN6RX8ycMb4YnygF/4q
zg+drN4v4nphl/szGP1hbs+OXy/W00XcjniG/oH/i/0Xw/sL+sX+03I2+6O+
FqP/wGI8MXAWx8+G4XqwGO9t+PoA/8f7grFegBHvxPmSJYsvetn9hlp29Dfs
Yv+XWPyxPr8ejOvBeH9z/6v4+4Px/mC8P1iMvyomxh+VLD6qZPFDJfM3FX9/
8fmGWmz2R0fWqub5VZZxc+J2sLgeq7k+MPSBoQ8s+oOaieuJmon5jVq2fqhl
80vN9YFF/1KzvTUPrOAMffLnYf7ut+SbYr4TL/N/Ta35I663Wj7fxPeRWNyv
1sv2c/W19h/l80u+X4r5I/qPgontK2TjL+1fivMJ+yO2PN8W52OKLN/MqDWf
xPhkkO3v6WX7Y4Za+1uYTxhfcX/JQPL9KnE+IX9TyfZjVbL4qOLvL86HbNl8
yuUs7seqZPuxKtl+rEoWbxw4y/czML/gn+b3cpbVP1L9C4Y+cT6mkGjPkM3P
bNl8ypXNHw1nsR5Sy+ohtaweUsvqIbWsHlLL9ncNJOYHyHvT+foFO9Zjc7+l
Wq4v5Os18gsw5gPux3wxx4MCc/v5Vjyeifl0mOy8KYnbwfL5Lq6HGs54vvl9
Knh+IuarOXw+Yr1G/gZGvIF+83zBep1vqWeseb2B+81+lcgZ+aOcxXj3ireP
/An9a27vNbeL+aBUD/z/+Z6exP0y5EsaPh5m/70re/9C7h/i+Z6RcH8N95af
L5VxfWI+r+Xjh/ZhF/dvbRn0IV/Deif6S4SsfrjL24N++Dve1+wPRp6Pif72
d633xfqA98V8AKN9RAb0H54vntfFkdwONr+PkfdvjdlUD2A8zfOnlA7W/N2A
Dau5sdp8X76T7DxE8lesf9AnH1+xvs6U5cfI3+pZ5kuJ5X2Ulvex5Gu9nSzx
pdIyH+T7v8V8PQdjfYVexEfoxfvj/cztW/a7p0j5KtpDfJD3r3w/B+1jfqO/
zPelmsczWmuZfy8t/aQT/f2G5D/y58n9G/0Pf5af9yFeiuNvw+3i+m/k9ZnY
f3bcbm7fntuxnsMO/4FdXJ+Nlv6QzjOQn8Je8183OPJ4h/hltl/m/SX4P48v
Rh5/xOfZyvZfJD3wP7F/lLL+aCir36v4eJnbl9h8Pfb19/P3Nec7lv0TZ+Rr
HzmL54V6EuLn4lLO5udL9v9//7BQFh+0su8JpP0u8fzeyP0HLJ7/Gnk+BxbP
D408H0J+jvETz3+KqJUQZ4tl/lwh+76lQjY/Kvh6Dv8Bi+d7MST6V4wsX0vi
drB4HhhmeW4jzua4KdVHsINhR3uwg2FHPgQ7GHZzf2RxOxh2xBvYwbDDH2AH
i/drZfdrZedDOm4Hi+2XyNovkZ0n6bkdLOpLlO3fJXL/MF/3L58/KZb1R4z3
r7gdLO63v+b5JOIxGPHYPP+03B/xPtAj5nulnLF+ifNVz/0V94v5cKksX9DL
4omex3+x/rWR5eM2fP1EvBPvt5HV8zay/QsFj69ifLxbKx8S148YWb35N78e
+QcY/o77wbgf4y3f/xTbS+f3g+X5NK6vaY7vh9pyf8T6Jp6/S/mHPB/B+of7
sf6J35PZMXG8Jcb6KPavg6y/HGT6Hbg+rKdgxFfRf5VcLxjxAfeDxficya83
z693nBE/cD8Y94v1gpKJ9YGSxxexvs+Xff+Rx68X8xkljz/i87X8fqwP4vO0
nBGfcD9Y3F8o4teb45GOM8ar5ropaj5eYIwXGOMBRv+C0V9g6BfbK5Q9r4gz
8mEw/AuM9dXcjhNnsw5nS/+U83z5ek37FZzF+tWG189muzUfPzDsiDe4X76e
I/8Q50MlZ/n3gWJ8yeTxCyzGiyxuF9uXvmeTz2fxezRpfwr7HaK/lfD8FQz/
QTyAXYyX0vdG4nyOk9njOYvxzoG3h/FFe2C0J9rjZf6SLPPHFM6IF+L9GZwR
D0R/zOaM+S76Yy5n+AMY+RsY81Vsr0h2vU42X4pl/l4qe57E8D9RX6qlniuU
7efifD2f13tg+CPmK+zIP83tllvykQSef6D/web+e2WpZ6R8BHaweL77ml9v
Hq83nOEfYv5+l99vft4N3r65vYecER+Qv4jfy5bx+Suep5Xw+YL+R71kfp6B
7/+J30Oo+f4B4g3WM+TbYOTb2B+FXfy+0ZHvB5j7w5E/H/EOdvMwS/EQ+SfY
3E1q2XpklPmHkRDvsP+E+YD8QTx/tOXtyRnxCe+H/hDPL+Cf5bJ8uFC2H1XI
/U/83tSW15Pm/QWpvpSfB4j10F1e34rxCeMTx+2IJ7DD38X7I2T10F2zDudG
vH2x3onjdrQv1iPJsvszuB3xDHaMD+yIZ7Cjv2BHPIMd8Qp2xDPYEa/EekfL
7YhXYr2j43bEK9EfS7kd8xF2zEfYoRfrBdZzMd4V8v0H6BH3Iwr5/qRYX8P/
LfsP5wzc/2EHIx4K58s8fubI8vl8vr8hfk9aROL80MrO67U8XmG/C/MD8Qn3
i9+j5PP5ivbk74P5Yfa3GD7/4I/i90XxsvmYJdtvyOCM8cF8QDzDeOK8BIzx
E/1T2l/CeInfJxTy8RG/NykmYb3i60mc7DxTQ0tr+qdatl9px8dPPN/7W7be
xNTqD3G/JbOWfsRb7N9CL+Kb+PsY7NdL+uXfp4j1Wb6sHsvljOvN/WDHrxd/
b5DH7ZgP3Sz+kHRodIoqWfq9kVGYL4WkiD97cledMm7v+vrZuOhd0u91rAau
uFZWJe2vZRerNENzjbXi8enzXRPKgqTfl6T32rXr1hnp9yWHrpdNXXVA+n1J
800dn81bo2A9f5+VGpUg7c9V+sbvdbkm7c8h3kwa3GP48w31WJcPy4/t3WiU
fz9v1a3HwtMbdkvnpd6Pbm0xeEvnpQt8Pfu+nyidlz5ZzwL395HOS+v/1GNL
W5V0XjriYUzUuAjpe/9379b82upzJWvs0XlvWrp0/onnR7cseuh5XTpPDO7e
evaJv0z1yebTfYJfaWjiI7a897YS8r8YHLIxQEPbR47s+2luBbmduH1CWW2k
vLEVHw/vtmL2q3p/ffnPbBr3R93x90crWMK+ekUlpv5uc6V8ZOAkU/+5jC2/
96+RRkZ+jB7fqC5783VwZsJNI6WeetB2yjN7FuDdvlfSLiMZ13/5aNSPDRg1
VAac9Kqm0jktOqc5OLPRdQ5NVhoeUdXrXv7VIaZ81O90xdH68fQu0Lag8RU1
uzfmu3PJTilkNaXZmw0X1ax517wNT+pl0LznI2+pzqrZA+eb7aq3ZpOVbyVb
dVzNju3pNGKy8SN16BaWNu2gmo07f+yccZmGmvi2m9Bpu5pV91Im7sjTUuiT
uNLKdWpW8cr94PqmxXTgl60JUxeqWZOu5e2sD+ZT4PL5B/t8tGbjQld2ndYs
iVZGNlWu8tCR4qVr1MRUaT+s99qCLX1WFZBCFX6tVQNrdiciMHOnOpqsvx+R
eDRAR5tHX1yc1KCM5l69ce7f+6b880HJl/4GPc28UNb61O4yenp25NQVJr7S
7dVA10Nl9MXYFytK8/T0ce6kGzubGqivJvPJglw9bRq75+yRdQYyBM11vZag
J3bYuvDkU2sWt/HCp5Wxelp9/GqLrV/bsOuHBkb+N0hPzRZ8CFy33JbpWq/V
/nBET39vsI4On1KHdbn4dpzPPyF08J8/bv28Q8UmDY6dpkt/Rk7RDnPDN6nY
nLp+BsfrSeT6if2/ijUqlubTpM8yYxrZ3DyX579YxcbYbIn6xpRfLvr9Tott
Js47t3fw/lVZ5BbSefe5aSoW23dQn4VXssh55sM9j6aq2B3ltdLuHz7Q7Mhs
u4rhKtar7ro/Y71zaJ7DJ4+07ip2z2bLhMgRpniz53n0+/Yq9i7y4IfiLwto
b52zBa4tVSx8/fgpC6IKafaJNkXu5UrmfXj8ElWAlvoEl+YdT1Wydr1yj2ZU
GGjIjaP9chwdWedBY9SbJhpo3GKv9TcGOLEPLQvtrU7paXHu/ApjfzXzuxz5
MLh/BX1/UFl9SO/MNK4/5RycUUFbpm+N9tI6s4qczMS2I6R6HPHk43jnuBtn
dHz9mtJvwmi3NTrqa9C3/FIjfd8yzd4hLctRqtexP/tu39O1MaV6+tGxt0v3
Uql+97ix/deu6VL9fn6vv6NPQu36fOcW73ZXfBTsTcdh8xr8JdXn4+qG+zTa
KNXjr8N+SO45pfb3IK1fe16yndOA60lfptu8xU/63qP41SX//PXS9x55HfPy
m6xQsU3rgpu7pKfx7zPcHkf/dPt36XsM1AtzW0c6BU+W6gtFlzFXesU6sdWB
bp/mGWp/r+E2wW/dJwuk33f8q57b1n+k9D2E9YF6t+w/VTO79rnz7Mql7yO8
nT950e8zU704Jk+Z4m2kWMOvb3yma6jxWdd2bX2rKap+gIPv7VQ63Hyn+5+n
C2nEo6PJiqF5tMX1dYu9W21Y/n+SrOMeSt83IB/9Yfcbt8jJVmxn08tn40MK
6MGvex0/Blmx7/443mb7HU2t88hDrgmtg5sqmP7A1e3a9b/TehrmOjtMqled
3UZ/+6Spjsh38Bf5zd9T9qj8vu3cFexWK3Z/VegHaqU1ZP7dVsG8ypw9Ql++
pmfGXj66cUWUbdNt0azoHFrd3e/J9bpSfndyYf6Jqgc27MKc/IIR+6XvBfok
eqW9//kmta+X3W9RoI6apDgZRm18QDnr09zzz+vIYVi7XqPqaij1kuc3y/KM
NKBLSMMf+mioUu0xyPmedP5tXi90dLxuqffJwFg6W9d11i+7deSy5OagfYNe
UKRv7+gOG3SUw/y67yjQ0L6pX94hbREpF+ed9DuRRQtneD5vaPLPz7cmL+/q
XEp+JwbmLbNtwP0pccC0n8Y8KKIFTePnG63T+PzAefHQwm+cIr8rpIsbm97a
f/cxtdgR1Kr7SR3PD6wt11cd1844MjWDPrcJeJ22WsGi6k+ek6QrpdPfWrVq
PKQes/ebmjHqfDH9EDtgceQnSla/zYNBETMMFNFMle7S3omVGQd8/bGkkoaG
1Q9xP+HMHLYnZnX9ooqMdz+vSNwj/V6oe/GNpGEG6Xx7wYsvPeaOVLBkY2wz
ap0qy2fDaF/oy+NlQdifSKJXBn3zpyN0/HwkbW2T8Uf+0VLbb14/+6yTdH6t
vTw96ljlG+p65Bd18GEtub971jZhzUta6tLjMxXpaNaFCK9lof+lradW5c1q
raPfomMuhzSsfZ792WXHL5Ye0PF8bvD3V+bdKLZhurJOu64VG/n+S/abjgGT
THxqQf0hhxxsmKHDgnc+6UZefzteaeNrnWakOb/nv7xsW4epjh6b/PKxked/
M3NDdrZ9ZKSvwpN/XVTHnp1R2/05+A8jjzfKsRcWag4YKaCddeq0pg3Y7kW7
hgT+YOTxQ683DIkfZ6QrrV/t6GVUsdV1Vza9PcRIjwsOr23o5cCaLEpZHa2T
vq/0eFz/kKvGQIvan0l81106v3a51/RSQYiObAyf/KApv0S/V464MylYR6Gf
/7zzUHIQeb7xOXHjqo7GDojYuXGHdJ59MfjJhAxT/ri/y5Svux6yYpNSTw+3
LzFSjud2r2+KrNm2B58NWPvRSD9FjYw7vk3BQtwWxJ94a6TEr9IHrgi3ZUOv
nnH66YWR7j0bWOW5qS4bfXCbQ2mUkZ4ffGt8vsyO2XunDGhzxZTveDhXt9lZ
jwWTT87tc0Z65DJxW4+W9dlvtxN6uiw3UovJfR58EaJko/fMmKH8yUhV87M9
ht1TsvDHdYqatTXSyu/jNvj1acg2lTbWN1kq1S9FEWWhU3/TUOfI0iobZRX9
Ef7wt6RfNfTXeGXy7b5VlPh5s90lkzVUsMXtSb+galrtmZ+dZbebsn/7u2m1
KT65D/Be2vpyDgUNPdm2tL6Cfeln9/PiIx/JOXlxpX2ODdvLmuXtnpxLU72/
md3osQ0Lz167tXmMdH7+zZ5RVu1famjcvMmLc3JKyPVd7JvbsRq6V+h94s67
Unq6mk058peGZr09k7SNldGfeQ8GK59qaFXg9ZKNC/QUc3rL0p3DpPP1JluG
D79tWj8bJxaPaxxVRJ89zMxvVSadpwfn9r8T8qV0/v3iSfg/J0z5FNbbVa2N
6d4mnjfMa36evogqOn/Ggkz1Q/mCZbFBF0vo7ILT+b5/SufdA0Oq7J+c0FBY
68fX/VdL592TI75q2G2H9P3xigD9rp83Sd8fbwp+99XL1Sp+3tci4FirsDDp
vHpv2xn/tQuWzqdj9Rfc7wdK59EXTzn/fP68dP48esuZ7A0npfPmgK3/iSsK
kM6XY7KSHJbsls6TS6papDtulM6PG57/bcv3P0rnxaMOjByyyUs6H14R9eLb
+F7S+Urs6IOXhvvoSD/Uqf/VWf/S3ZiPWUHTdLQttr5/9epkejAx5q84R+m8
93C7bsFtS4qosFMrh/5B0veD9wrrVyzfmUo7Otze1OdDIV1O9MyI806lr/oc
Teples9Cz2rb46b85823q5VbOxTS0ejIBb4G6fv3EzTMeq0p/8n1/GP6R89K
SvT0mkl50vfwV679EvLfEj1dKHFv1dSvkt4Nfzx/71s91T0bdXHgIis24uLI
6uYvpO/hp8+8WrAu1ZTfjetb0fmeFZueOyliW4Se1G++e/62pYKP14Qd5WEF
IQp2yl9xZapxB12nFkPCrynYD3umtol+eoVaxC1N+T1UwYrPquhG8EMqsVnq
EnJFwRxst8bdPB5OE1d9M/XrEGl/o/XbytdjLirY2ztzerdLjiSvus5D+5jq
zY72UfXvaqOpfYRdryaXFEyX4brq+fEXNH3h4ch9Z03rx753Q3zS/qFGPz4c
suaCgvvL+8cRfnnHFKzxsr1rszXx9LPBY0XCaQULLJ3Z6bJ7EjkGKS4kHFew
D236K3XaV7RqcxflnIMKttXTd8KQRS9pjObhsfKjCu5vp4p9egaZ4tc2/6sV
KzJTKKysx9CN+xVs3psLd+0vpNHlQdEtN/srmNu6u4uremaQmg0r0pjqX82H
9ivvd0inn0a8Hxrrp2DVwbdWrDwn/R6gS+aDek639JTxauCe01EKFuzfavmL
vXoKHd9rVse/6rDjh4422DlG+n2AQzO3odcW6mnQwK83r62uy0ZNDcoNMsWB
nqGhC/9R2LGCP2Z/Nbq+nhTfVnSsyrFnX9ntWOrhpqexU/Yf7NfZnn15P7hB
U6s15D/xXkVvUz394LvjLrvyIkzr3oLuZMpfvedHddjgG0/TOz9Zc2299PuA
cc3WOP2vXkkemxfnMDCDRoYeGNzBR/q9wKNvf0lyM9Ur5RP3qGI8Mygleebz
56b6/OuEXf5xodk0oXfzk9c9pN8TdDoebNg3TMV+MZzp8MzuPc2pClFXTzDV
K0MrP2R8mktDumfPLnKTfm9g7WGXpGlj4ptzn/7naS5t+GXC8KheKjaB4px7
murRZandopLU0u8R5nsErLuZr2SBmdPb5XsU0rBP+yx4bqti8VV/LdwXp6Uu
dQblGpKk89hpL7c9TtyoZH5eA3/KiiuinoO1L4MvKVmPJ5HtOuYWUaMlB9O7
nVUy4+K4zmFLiqlgQlj4us5K9n7/FzTzsY6cE05VTVqkZDMKvBbajxxPMxr7
2I6/rmYTt1zPOpAWSr1Umr/vmuLbA9fp4RG/R9DgPuXOaab6fN6WMeqA+qZ4
912jos9M8e77xr0Vnf3j6fm/Tu6vgtRsypzTHZN2J5E+OvZBpin+XU9Kcurx
TwotX9Lb08VUv8ftvnt97YE0ut+h+FG2KR5m7Os589r2DHI/ooqdfkbNBtTx
m549Iot6fZuwJ88UH1NXL5qxuud7OuV3++l3x9QsaWRR+7TIDxTd5sLys4fV
zLn928WOGbmkfFq01He/Kd620k9r75ZPa7XPVh3Yo2aNdbfC9o8upA1DFH8Z
t6rZv2UtNAMSCmnLlOWN625Ws5ujA6JCrxbRtzY+nWevVLMuTuMPf2qro3SP
x5HJK9TsZPmaexnNSqjl4idLUmaoWSZ5tuzUuYT6vPIa2MXEo/tv3us6TE/r
N9Tbdm2wdH7cdMqORlNKnNkO208LN3xRSXtCckdPj3NmbkkrX790LqCJj377
7sxG6Tx4/RH3SwPjrNnYIZMHtMivfT6cN7VoRP5wa9bVPevYbb8sitBZuTaf
q+D7g5Oyfacv+lE6r31Wk88r+Pns9vSS7B/z67KHg702LqqS/n8Ymf1//tx9
UQkdKuuSGnGmAfMdXTj1frz0/5Pg57f+m35sHd+A7fxzy9x98dJ57cKnnw+4
+dc1urQ2bHz2dhU7/eF1rvuZR9Tv1JLYaNP89Hw1p9NAfQzNnZT3sqdpPVUm
Ts7+3ime6sa1f9vWV8V+rPPUcNH6JQ3/8/3MS6b1tV96g3GVk1OoYOTolT1M
9eeIFiOVodfDKCilqPBCmHR+e6jZkIcFJn98XtfntSIhhrr+fHa+9qp0fnvk
eoxTuckf+4U/qKPo+JJY99lNDwZK57f2gXabxpr88Y/bB8YX90mnRaHbGv1w
Xjq/TRx5+v1tkz++W3/Zfm1qFp2uWJLU4KR0frt7187SApM/2rQa1fSDfw5t
eh54vHuAdH47533JV+sOqNm+rckJ4wcUkLbOP/ddd0nnt536XXEL3WZq7531
pKPrtDTCL88nyVc6v72b3rLvojVqdj8is2JNpqkOUqtescXS+e32sccTrvqo
2ZKDrdxm9TfVPx6tKXGimrkMeeMd5WXiVyeK7CaoWaU+uE3LUWVkqMhvUtxV
zULfLpnjoSuj6bu1Y6NaqFnh1s/iY8rz6JTPL0GhzIaNOvjbH8HL5L+XzqfG
bzK8UztK57e9nzkmTFtow368m5x79I50npvqfrP75XANKXteaddTU0bNYic2
exKkodkb2s0qDSinjStZt0f9E2indenhhst1pCxooio/n0B/bt325POlOnqn
aaHdPCaFpvVYsHlslHS+23eWrqdifhGV1XvrO/l2Cj3xUoe0DyqijftOd8xt
/pqKKs5VhO2XznMD/uPbfcxFHQ0uuzpbMfAGre+/71G9y6b6qWKZt9XAh7Qo
YKi7l6k+Vnzy/dwlpnyxspHLsqWPS2jXb9MGPT5QSsVvr08I71ufJewOiPC/
XkVfLFOW7JzuzNIDQ1Z9H2igomtWIY/uOTIv1b+LPTKryav9+TaNrjqxrXdb
N/gYVWDKgym5yVYrfv4QFnigwCanip8ffLDdtDpgm46GGQcMKFqiIdqWqtG/
rqqVr8vzBXl+JY/f/wd7VmAH
         "], {{
           {RGBColor[0.9, 1, 0.8], EdgeForm[None], 
            GraphicsGroupBox[{PolygonBox[CompressedData["
1:eJxFUztOQ0EM3Le7V+DTEilH4CNI0iZQvEgoFJBUHAAOABcAcRE4BAgQFCSI
AgpIAQgJ5aNAflKaUDCDR6Jw7PUb2+PZzcLu/uaed86VYQHWxqEFO0icK8J+
kIuwkbO4A8sDWIblYFVgd2AlYbOJ4SewKQzHv+9F5VPVruP8AH8P/y1PzHxi
s8mBvOqI79R7AN/UrKxy5NVPDMd6xh/ezl1v+7AffYe7AT901r8l31Z8Bh6H
wJ5Hq0nFk7twEdax97b/n1cXj6dg826j7dLX90uduesV4k9gruHfgu3zCr8R
TFPOHgbbtwE/6212S9ozT/1vou3yKC3z4llQHHRHOcWcST7kwXxBs/KazVpi
uS81Pw22/zt8xRs+SIOJ7rQhnsvRckPxTFXLPivRtDoOpgXfAe+3pJjvYQY/
GeoZ7C7Yh7Uv4sg7Ibaq2qZi9lhDbQ3xKvxRMG164rzlrZ7vg2fyZ44xcYvR
zkvw/WC9u3rPNc3i3ZI/9/wShtgTaTaW/qm0pg68s7Z8RvGFZnHmnLdv1Gqs
Ps/UV99iNL0r4t/TXgPlRvoPTvUfY/9f6CmF6g==
               "]], PolygonBox[CompressedData["
1:eJwtkEtOgkEQhIeZuQL4b/EQInACWZKwILLyAHAAuICEi3AJUB4uNLLRBDAx
EBLCK/K4gV+lWVSmqrump6azT41y3TvnEhDBKDj3Q+Gccm4B9xQz6BsQ4Hnw
6M0j7y844V2jB/S+0Dv4Vn30Et2k/wA68LP6vPOOvsDv8FS81Z7RU7CF31JL
0zugN85mjtFH9Cd3E/AHz0WbVaV/Dy+AmreMyroP5lWtiG4H867AC7oHWinL
0Ie/6Y63zF28s2DZS5yTaH/S3+T5DjZDs7QD7eIjWHbtTLsbRtuNMr/CY7Rd
6k+H60zNVoY55z/mVD0I
               "]]}]}, 
           {RGBColor[0.8, 0.95, 0.8], EdgeForm[None], 
            GraphicsGroupBox[{PolygonBox[CompressedData["
1:eJxNl9lvV1UQx+/93QM/1mKhorQUKEuRAhVpoSxB4EGFuoCIlBdjYlwSTSDB
BCIPPJK4xCX6R+iLISwimyJLAYWCohY1ULpEWdQI8UFk8/t1PiQ8nMycc+fM
meU7c86te2HtijWlLMuW51lWiN7S5KbGVs3HaX5WtE60V7Qnj/lujXN875Vs
m8a/4h9LWfaa+EdE9+n7Xo3hWu8S3aNRKf5YHvIjsqCr2dsN7+/vav9G0Y9l
0Dqtva6xUDIfaH2X1t8uQp/tuEfrR9Bv3ue/qvGw+Dqt7bSdGmOzkLfND2Wh
d4boKuncIH6l6NMpzlqWQt9pbH5T563S+uwUeh7UaMxC1wzmdeidQSy3S36m
+IF50AkaG6SnRev1xOcMMXIC1mKz6Rr8fSLFvBW7bPMirT+Z4vtLRZxrHeOz
8Nv+L8AmzxuxyTq9tiTFOS8WsWcmdm+SjrkaI7Og8zQmid8mukPjktdT8PNE
t0jfJfGtGrOkq1ljitb6a1wEK11FyB8qwlf77Lx3pJA5o/WrRWDtgOht0QQG
jK9e8Hav5H8T7ZTMKxqLpaOniPPLpbD9Sh5n+9xMdD/+XClC519FfLsIJo9i
j3nr2YQvbSn0+5xm+6bRT/P+8EljgEYLsTKdYxvFD4L397Lms22TaCe5tu8X
jA3iux9qO2ej03q8Np/4N4GnmeRqfSnyZcyaX8zaBrBhfF1Adwt6bWcFOodo
rEgh+7J8rNW8j3NGa32y9temiP9Z6sVrjukp+6c9czXG5tEnzN8ohX+d4NlY
aCoiBpvzsL8JnBmvxt0A7LKPU/KIXa/4B0SrHXONhlJgy7iyTvPO0VLwZv7O
tzKYH0tdbic+M+kDc7B5Bt9tx3nNG4uIyTriuoi6sS7XSX0eue/Jwl/3R+vp
AqPuKfZ1Njm3jONhnY65+eYscGMsOL8+8yYy/m7bLDOXdeufxn7nZpx7ahG4
8fdGama386T5nhTn246R4GQ8PecsGLe/jXn0wqEaU/PI/UD6j+PinnIyxVmV
oj8VUS+u1yVFxN0xX0nPXC16PI8cW2cr/eqpFHeAe9HSFLW1hL1r6HN3+tMC
eumOUuTMWLFPN/Po3cvofc+kwJb9GE5NGSP2sxrsTKAGja2J9DHjyzFpxv4m
8FpBLTh/xozvDtfMBWpyPfVkTKyn1/xMnp3D/vQE57Uqi3vwkPiDGpcld8vf
Upy3hLwshfdaKcW99Y34rzVy7R+ZAocL6dl/WE7zP0W/0rc+8QdFvy/ibjrk
+yhFnYwTfaeIPnhe9BONf8S3a/0EOXVuTxSRsw7Rb70m/rsi7lTfrf1S9AX7
/qz49zQ+lf73U9hSaBzO4z50v3Yfdc2WicM+yXXp294UPaOLXtzuflKKnI4m
R87NIe4I3y27Ush8Lnojj/Vt1J/r0H3Y9naA48Hg13m3zjHkvRa+j5qaQ87b
wVQdftrfo0XMrc81OId5Mz1qNDrHwFtnA2cbc38XYc99KXR0UAsHUrxrzhaR
t17eOaZ9YGW6xjB0+t5oIS5tyBtLX0rPefFfUEfuwca16+MkdvsdYMwsl0yN
5qOw7Voee50j34Hd3K37se0t7fuBXnIVO3/FtvtT6DdGpuH7JOJQS0wGwru3
D8Nv81OJj2Vsx2ByNJ/act1tBBN11IzP7CG2g9jr+nadjyA+g6g9x62CHJXZ
77192NFErxuGTAnM+ow7b7Im9FffZVsFPiZiWMXdNIpzjX3j8o6uw5xbg54q
cDiNnFbATyIGU8Gr8TyZvdZdw94KMOG9beTfvm8D/z34Nx2/atE5Ef0N8I7T
FGyuRr/z0K1cDhB9voj4O/Zj8W8KMmVsq4J3bfcj9g3IVLNuGfcAY2of+8p3
+ZWwwW9p35futX53uv8/LnydonZcQwX90H1xTIq7uYre0w5efJf5Def+X+Y9
4ppwL3SvqyR3frf15w2wgzeSe6XlTvMO7EXe57v3DgUvjeDYut2/XGuun9v4
uAtbHLca6ayXTHUKv/uRr3P4W8ldb1+2oncz2DtC3bn+niMv3bxx3M9byblz
77f3ddHf2e/vfvd4zxVi4rN8tzgeI4lPPTHyu8E2DAGz28iR7zq/Lfzdfco9
wb3hR2x2HkakkBme4k7cTjwdv3Oc655Rom/4ne48+j6dDNaNE597g7Pn098v
FZGfz9B5OMW9eZk76jr+zkKP+7/7t3uf+94vRcTkjSJkmsHceGrbdT2OnDbT
D4+Cn83Eczl5PUbu5hEvx+ogeP6//6T4P23h3+Uaej5MYf+WIvy2/cb7Ryne
No9yP28hp7fAq2X8nunE3p1g1fb4nDZ6dT35t+/G+BVibtt3Im/8Hgdf/wF+
s6zV
               "]], PolygonBox[CompressedData["
1:eJwllFlvT1EUxe+9Zwevap7SelCJdyqEkhhjCBXVFxJeJfog0fAJEFHDlzAk
UtKqmlX6b9EpKmKI+hNBmxoaL2Z+K+th5a619zn77LPP3nf+vsa6A0WWZWtA
gIspy1owLAKVGAbQ7+HvwD30dJDD+/MsG8T3Fqxm31VsZ/HdR7fiW8u3D32Z
bzu+MWwv4VXh2JPYsxtdApX4/mLrxTcVlHPHUKyW5Nht4Ay+xaAHXxl9B94u
oF+hO+DzwEL4ILZZ8GthXwl9lFi3w3t/oC+ge8EbdIBx+ORw7lXoKfAS+M7a
IfAkOUflegXdjV6Cri+ck3LbAQ6iV3G/OvhN8FoFBg9Yfw4cYW0HOI1vHViB
ez/+9fCtoBFei20LfGc4VhO2evgj9nez9wOYhu5MzkU1ewqvwdZQ+E662w30
cOEaqVbPsI3AJ2D7Bi+D8dx3PA/fFj5bd9gerrlqrzfUW4bunzuHFK6xal2N
fw78OGt+Zs5hKXoTWJn5TpvVH+Fe0ppO+Ozw3olgD3tPoS8VrtFJ+MZwbRRj
A/wza4rCPanerMZWA7/L+gXwvdg+5rY1wYeS3045d+EfQ//L/WbHks/U2aPY
DsErwm+vGIqlGqlWqtEJeBf4k7um18NvqrdVz81Fv0iOpRnSLCkn5aYeuAXv
Vw/lnqGH8MPJs/ELjMC/JveiclSuPcm9ohnRrAwrPke2KSZ8WZj/BsvhM8Kz
OQBmwr+wJhWu2afkGdAsqMbN4TN1tnLqS54JzYZ65Dn8cXIs3Vl3H00+SzEV
uyHcm/oH7IL/B3W8ojY=
               "]]}]}, 
           {RGBColor[0.8, 0.9, 0.8], EdgeForm[None], 
            GraphicsGroupBox[{PolygonBox[CompressedData["
1:eJxNmNtz1dUVx8/57d1K6Av3W9uhGpRLZIAwasciCAmJHRJBCOGWG0RQuQl4
aaUC7YNVEBBEAsFrfXKmOFZtNViE0Y7a+1QGmCHJiy0w40udqX9A+/24vmea
hz1rnf3bl3X9rrXPjRseXr69KJVKfymXSkm0MZdKWzXRIPq55uZrjNKYbVqv
NVNEb9K4Ln6caK3GYvGXRC9q3Cb+qM7YIbpeY50OHqn5FaXYN8Lr92vNdtFO
jR9pzZ0a5RR33uV1A0XcPVpjrsZ433tI8w+LdmkcF79TdINGr/hdot2l2DPb
Ms/Suad9VrXGnCG6VJvnfuaR9UI59J+FrBpjNFZa/ile/6HOO6vRhg20t9B4
z2eP9pqFond7f7X3Xvc5tebHW7cW8U0aK8Q3iw7ovKfFv53CHvNt2xG2z+2l
8Ml822qMZeWcOzQWeM1Fr2cvsjDfIP6a6FWNebZrvcZYy7vQPlrg34vt67mW
+S7v4/xFvhf7jLSe+Jq5BsuzTGOV+PtEfy7apPEd8fdqrBS/VPQ/ovs0llj/
lnJ8v+K5CaVY11qO874uh304dxuxJrpVtM73ItcW4kt0s+jUHPyLOdZ1+fu0
HPzLov+2P+/3OfWWv9Yxv9j+GmsdicPDjsUj5ol76CHzm3Xuc+JfTjH/nNe/
qd+/0Dmf5cgT1nc5d5733tUp8meF45tvrF2jubUay23zdeabPd+k0ae1T2o0
an636M80Wkvxjf2cQxxs8hroA+aJnw3ifyg6H/mQW3ume36a6INez5p3i/gN
/2w5MIQ43qo9J0TX64x6jYc0fyzFvod812fIqjV/zRHLnztW0anNeq0xjz1e
sH3Ieegx26rLmNJpesD48kvRp4uIkYOex/7Q/eb3FuF7/D5N9EaNt4m5IrAA
HMD++L3beT3O8TDCsUG+V/IZf9U7r4ifJ21/9J3rvczvks6nNP+46FNFyIqc
PSlilZg9kSI+iVNkftZ6oftR2+GBHPMvau3JFLkwPYde+zQ2lkK/vea556kh
+AvfUYr4YA25vE7794g/nkL2PY6fZywne8mzOusy1ny38XeR82iq4wmseNT6
oneNzr1eDnwiplhDXE0wnWp8G2HbkveHnfvkDLnTlSJuiJ9PxQ8WUTPA4TM5
fr8vOi8H7pxOgT3snWR8W2zZiP8Gy0oME7/gcZXGRMu1x1g0XvzwUpzBt4Pl
wDHw6kA5sAsM6y2HL/DpyXL4Eexp8v1gYIfziXNukHzf1rjNviXm8G9POeIB
vKLm9DpWic0+5wvyHvC9q4yNi4iTHPxvdO6H4m/X3ptF/5bi+5cp5D1o+Ten
iJF/ifbmqHMnRKtEB7XmY+t6yLj9XX27Wd8mij6jPdc01yd+Dg1FivV87xc9
71wix/HtqhSY9ZH4XaKPaMvVFGe3+vxvae8X5egvdqao74/o/DNF4Ay+qimi
flT8Qx3Bb9S3c+WIJe6/4t+jtX+y9owUfSWHb953zp1wvXgph93fc/712P6v
5fBrXwpc6R1Sf07av61gZYo71hi31ht7wSnq4GHXLuJ5n3OT/KJ/oIaO9H3r
NNpKcUd7KfJ0q+fajTN1rknkHLlLbOCrgXLY9qYcMXcohf4TnF+VfCP2nihC
Juz+3yJkW2RsACO2O96HO25XD6lL6LTMeoE72OJVY9o2ywxWLLaM9Cr0FeQb
WLjQc23WbYv3EI9LrWezf4NFu42ltcZScHeMz1tp2zR5T6fPQL61rn34Aczp
ds2a6DxHt8k54ujXKeyA/dCr2veg84D9s9x3tPvOcdajxbJ2+NtSy9FhObr8
e6zrCmfW2TZg517nN7p05YiPthyxgG2Iz93GaXTuLAJHJlnvNsfNIfcL1Ed0
RWdq+GNF5Bh5PM/5AQYucd4QE/vdj1AfdxaBD+DEtiJwBryhjm+yDdsdo/gP
zOY8sJW+e5bz/Y4hcbfAv5GfHh69ye377RfkBCcuGN+4Y5PrxJ9SYMlZ2eRI
ij13i/+z8ebv5FkRdsEmYNGgc6HLfdcU16AG16Hp5qn7vAV4k9DHF+Z5m3De
esvG2kavfz5F/1OXww+dXnPOmIM9q4vAUOQDq4YVgVO/Qxfxp7T3nhz2/XGO
ff2uNcN8P3H3id8ZF0SrUnwbNJYOOCapIf3GulstZ42xltgnnmeILjFG9RTh
g8rb6bhrD3WoRWtu8VyP+421Pou7tuXowV713CrPn/R6zlyZAhO5a8CyfmSb
M3/Nvmm2bMTMm46bozr/LfFv2Ab4htwjNpuMq+8UEQPYnPpfaxvhu1r7ERvN
cXxsLKJnJaa45y3f1Z6ilvyAnj1HLaOm4fN3fD64AD70i3ak8M8krb1cjlpF
nfrStfUJ+4H6xzpq9WXH80TXze+LDte6KcRPKd5WF52XM1P0o8RYtTEcLP+J
fbJedEKOveNd2/EZ376XI0fIFWoVdepMCl9M9hpyg3id6Ny/4nj71D35H0X/
kSJ2x+Xopeipfi/6hxR98hh6iRw8c7c61i5Z10vWl1qMbOec0/TW3DHNMmBb
4nGGzyV2Tjje6IvQDX0GU7zRfpvCTtdtqwbXXH6/kuI9tiXH72teczlFL/Gx
7dDi2HspxdvgQa1vzoF399ov5FiV8wD5K2/mq8bNmdaZc19L8T7Zrr2vp8iB
neIfd5wQL6ty1NrVoi+keBuszdH30P+czNF70YP15KjJX7tXOJaD/2cK3+PD
UTn6Oexzi+jyHPi+wnUMrMG3p1L07hs1vyOHbX+Vot+40zkywzYk3r7B7RQ5
UHlDVurrbvcq/DdBb0mP2Wg7sPcL4w6+553X53rNG+ID7z2eg383hZ7o25kD
awvLQ09GT9Wdow+jB9uQo/+lD8Ze5MfM9P8escZxwf0zLU+r9vyUepmjppeM
P43G/Brn33D7GkyhvwEDeXeuMaZ98+ZwTblPZz0qflmOerijiPrYlINfgu9y
4MsR58cMywPe01cTx2fNowt3VxnPqbecT41udbwSq/hktv1SqVvMsw/5wZDK
ufQQ051T5HxhDGUN9R+b0O+BiSVj1gc5sPMT59wNjvsBxwP/oYEByDBgPC8b
k5njG7KhA7VpwPOzvJ61wypypnjnY+vHctiAdwD+PeXaMduxOMp5TB5eNV3p
HED2OfYp9j5tGRbmwPqjKXqKjcZ8zu61zbFRr/uPNvdaHTnqBvISh9RT7HDe
OlVZ/q+KeFcTu/1ed944Bw/WVeoQ61n7lf2OzMQiNie34al9/wMipzS5
               "]], PolygonBox[CompressedData["
1:eJwtlcdPlVEQxR/3GxJdWiLEhkQlJi7cubKCHWwodgSVYqM8KWrUqBs1gBQR
HkjVlRvE2AIqIWEjMcGWyELZYOLaRP0D/J2Mi5N3zsy935075b70kxW55SEW
i5UAA2NRLDadFIslY/wNLwJ16DL0NhZkgdPw52AQ33Zz3z7WbIavB6fQRaAZ
/1x0OnwFWAz/gu0Va7M46zN8FrY0fNnwj/Bv/F7Dn4K/Fp6JrTT4mffQ8819
y9EL4AXYZihW9kzDS7DVoRtAN7oCVLK+FV2Gb4N5bM/AE3wp6GXwmeAvOgO9
Gp7BnovoD2CMb2eiJ+Dz8C8NbnuPPoy+gr4K7qO/gkl8Q+Ad/Af4A28EpfDL
kX/rNvo7/AU4Bv/F/nG+tQ/UwPOw7YYfApfRB9D7zWNUrIrhU+Q5VC51h1T8
Jei7Sf6NXPQi81yNYltoniPlaiW2fHgytlT4Kmz16HPo5uA5U+5mm+dCNZoD
L8bWwNo4eid6rWoALwSNkd9Rd1XMB5VrcAt+BzzANx55bnSmzl5iHotqngZ/
GnlulLNW9BHz3A6pZrobyMF3A6zB16Z+CV4D1SIOOuAXiDmOr1PfCx6DYtkB
9rO3Ep1j3rPq3fPorfBW1p8J3nPqvcfoQfiA7od+AEaD12wK3xbzvcOqv/Jj
ftdyzi/D3wROBM+RcpVtfrZmSrP1HLwOfoej5jVQLXRmi/mMadaKwUbznlXv
6pvrzHOi3CjmTehycB8e5/xKfLWKGV2FrlGvg5tJnsOlmlXlC34CdChWdAJe
ANrRJ9Ht8EKQQL9BTwWf4dfwlshj08xr9s+AxuA91Bt5T6u3izn/LLrZPJc/
0U3mM6/Z1xsxoV4yX3tdPaXcgnvB79SveVY8wWv8CN1nHnsn6IfvAdXBe1S9
qhnSLMm2F95jfhfdude8RqpVvWqO7rL/dwfd8CrzXlIOq+G7zHtfPaReygOX
gs+cZk8zqlmV7QB8OPLY1IPqRdVEtUloxvA/jJzrTrpbAowE77GXkc+UZks1
G4C/NZ9lvVEjqp15bbWnE56v82PeU23mb67eXr3pk+w/bp5brdHarsjvrjdT
b2df5G+lcq7cD5nXSjUf1ttv/rZWYCtnbY96PHjNVXvZ5JPtrPl/iP5L9Cbq
bfwHt6TJBw==
               "]]}]}, 
           {RGBColor[0.8, 0.85, 0.8], EdgeForm[None], 
            GraphicsGroupBox[{PolygonBox[CompressedData["
1:eJxNmFtwV9UVxs/5n21vkICPltAZp51hRsE66hRJQhPaPoAzXuAFAoOtKCZg
SUASqAQk5IIES0JIqOQeAgiCwFi1Mx1bwFqrlFprbfvU17YPQF+4dZza9vux
PoY+rFnr7LMva6/Lt9Y5d69qWtJYyrLsbJ5lhfg80SLRQlGVXvxK1JoFf8/y
WIrnUfE7xfdr7ZOifeYNmnNO4++KtkieL/5r0VbJEynkcfHXNPcjyRvED+r5
fcnbpUSz5q3UWIv4RfHZGu9if71bLP4dzZ0l+arGV+n5cB5r17GP+O9ExySP
i38oelXyUdF5yU15PH8guVF8ivgcUbfkQynG27T3DyTvkPx98SMp1u7QeJn4
faK9eZxxQfJ68b485i8XnxD/bSnOHBP/TSl0PJpifrv2OSL+J9HrGt+ue64W
bxM/rTmfanyn5vwwxfi45EMa+4PouJ5PiD6RvFF8Uvz3pbAl7z6W/Lz4Gq19
RnxUa0+kGO/EZtYV+57Sc7t4rd6/mMV8dDnGfqJJySMpfDksflrzOzTnu/gu
he86NLZX9JjGazT2rOhpycMae1Xv/yI6qeezej4l/rLeNzEPXxXx7s+a0yL+
Rgr5pSLsgh2axQesU794j949qrH5mvtEEWeh+8kUNunS2GHxP5bCTs+kiJHB
IuzLuTvEr+v9DWJX8hXRDWJN1JBH/HWIvq61D2nON1Lshb3HsvArcTSUhZ7o
OJ6F/bH9aBaxQVwMS/6rzr7M/BSxR9wNavygqE+0LwtbYYtNedidsX7fm/sf
IndEe70GPXpEvaJJrXkuj7sQB+TTSBb0Y9EeUaaz1xLj0uWAHneJukVbisiB
6+L1el4qWiZqdaz/q4j77PF5g163O4u7vewz0LFT1CXaqjXTtPazIux8jXjO
wl67vWZbEdjxb/zFPOn2N8cINjhoG7TbFzVF+PmWHsjE6gKN14quaK8RcEVr
60XT0UFU7bjpsH69XtdmO+7wGegN3mwSlXN3UaX1Zmyzbd/mNVOxm+hh5/9R
xwN5f965v8EYgZ3ApiOiV4xtz/o88OkDYxTnMF7v8+Bg6YfyXb/ev6XzOvPA
xMfz21iGT8C8C8Y98OAjY0KD/VmXBX58XLodp685TrBLs/UBv5ZajwGdt0zP
dSnyG6y4JwvcvWI8J+6bnRfE13XbjFhtcV6sNOaw5xj2KIWPiKvnrcMC4/m2
LPL1qvcnVjiLGGNfYqnL/Lrzd8DPyOj4qPW8W3pPSP6v9r5DlEQPgIOlqEnU
sokiMBasJTaJF84kfuZbB3i15zen0H9jirrxVdcO7r/Rd5osAmfAuXmliJEX
stDhQclTJX/LulRkgTGMz3CONNmn1M8O19Ay7VXB2hQ+2ZVHjT6ifTZLfkjj
XxTdpTlfEK8WrZS8R+9HjJNgM7V6TR7x9b0U+/y0iDtwlzrxL6eQvyT+ThF+
zVPY9znj8T/BEuMONmYO/uEeK31Hajb6LKHOav0MyV9JUc/vck0/4NwgL4aK
8D2Yzf0b/Z5ay9oVeeyFro9kgenM/3kRMbTBucYdZ5bintNSyOUp+hNsSI/y
nuOg1Ti23vkLLuIvMO7bKeKJOvmfIvb7vAhbcF8wFbtj/7fFH0yBXW/a7+fs
O2rpcdfTfxRhtzNF1JzPRdOy6ClmuK+gHlGLyrmL9mrDpil8w3tyGXzlPtjk
nVL0Hn1+v8Jz3tYZA9jWsfCG/QJ+dBlDFqSo6dT2Ltu3Koua0O1nei7m0Bue
dP3tsf655EvinxmXOh2bix2fc7I4Z7b4CfcVh4wzvcaaFSnkN91fPOazrvpu
3GtQc85IPiB+LQ+Zu83VmkvOHfhly4yTYxdLoS/vwASIsXuN+9R7akN7KXxG
ntL3Vtp3nMU5zAPz53mcGlHl+CFWmA9+kK9VnoOPvmk/UTPAPM4ss5/x58Es
YmbCtrzheODOy42ZxM1mz53p2Pia7dplfxFHrL3ieDtmO3f7HPKFPMc3y1Ps
ccn7EF+9+W2fLLNfxoroCeklwbbjxjcwnTq619hM/QWfyav9xhZisMF1B3mf
n+8vRT7uN8YvcO0+nccduetwHudS44fywC7qQmMR7xrc/w95HF3rXbOodQ1+
bgIXwKgU76iv1DhqKTWJmre4iD6yprhdd5lX5t5ht++12fvizwr7lHuj/zbv
U2uZXq/f+2MX9qZvmeKeotsYA9YQb2uMnZxBfax3vIw77ogZagXxTGzTN91v
G47mUWvasvjGWGfM7ErRB+9METPkITm4znZbTd6n+K7oTNF7tjgOObvP/r3o
c6lT2JJaSf9Ua5txP/xET8Ydp9mf1NA279Fru1O36TW2e6zHtt7pd+To3OL2
mXN932avI09vfls4NrDLPuvKu34/X0jRE//SPRp5u8Wxin5bna/4GP+S01Pd
y1V7vNV3me752GyW6w29xoB1vuE+hHqAP7E9tYyeYbpjiLOmWAf2Lvf+1dYH
W4FLlVngXo37rT7Odw9DLwNmVXkeGFPueCJXRuyXtUXEHj1jfQq98XmDcQxb
rk1hQ/LpceMHsbE9xfdzW4oYHfR9sNGQn7E1OEScUOvvcB+T3GNNtc8njBO3
3pXZ54yN2U+T3mu0FL0xsXvMdRJf0luAYQOOLbCHOo+9hq0TMc632c0etBQ5
QN/Q6XX9zsERrwFzZjlPH7ZfuCvf4687B3qsI+fxLU8vT39AroCBt7676Z/p
X7EZfTf9B/8c6Mnp4balWP8i/xJSrGkXfyGFrltS5CX5CQ5TL8GvpbYbNiPv
6tzz7S9iLuP0BsTIPY4ZsB88B9epgZdc98B+MBj8ByfGjC1gzoRxB//f6xi4
aXPbvcy6ocMZ9y3nU/zPeN+2rnTssv6lFHbc5foy03qC66dcv2Z7P97xjf6J
/feLInKW3N1QhJ4b/N1z1Xi9vgi8a0zxD4geo78IvBw3Tlb6rvzDWuK6x/3A
lArrWWPMB0Pgix0PrKmzD2o9zlz2vmYsXp9CB3RZlyLvqDPniqhh77rXfsJ7
rjZGt0l+K4Udzvp7l/vSU7ek+HbdJP5KET3EqhRxfNh4TnxjJ+LyQBG969Mp
/iF9+n+xC7/5zeW+8ckUefqA+6IK+wA7YL95jrufFNEDPZUCJy4bK+jnwIg5
ts0i2/doEf3cnhSxdtH9Ff9liLtevktS5PaPUsQN8bOxCPsu9F4/S2E37Nea
In+2pvhvxL8g6tIixzi+7U7xr2S3e+2TrlmP3MLFLOzK9wmxTN4sdE61FBHX
fy+iH+dcsOZ/vMuVBQ==
               "]], PolygonBox[CompressedData["
1:eJwllUdwVlUcxb/v3Tui0mSJ6EJwBhEIdcMgDg5sYQZWdGJiKEECKRBCh9DL
IEgoSSDJl0LvRakDWOhVZcWOIjMMrChSBH5nzuIk59z/ffd991/O+yJnytCC
JJVKzQZR//lTw8KUdCrVBf4upFK18IngLXwFa03Ep6N7wb8HC9FlPPsj8Qeg
Hl5P/F94HRgH3wKmai/IsL8I3Q1+n/hzeAXPHIevAYPQC8G3xIvQNfBqnpmG
PgJK0fvAUXguWETsN/ALe79C94WXg43otWAwe8vBd8Tag17EeoMOuivxPJ0P
JqM7gX6Jz9xE7A1oAx9D/DV8JvGt6AJ0Z/gMsAU9Gf01fBXYgd4FtrH/P9AS
Ppz4C/iX0e9ux32zlSuQn3aOPyFWgm5M+8xSdEfQJ3GONxBbhK6HF7OnO/wU
a5m0c9gArwDD4GvASOJLQAP7S9A94MtAo3KJ7gk/zP6f4Y/BHfj06FyPRxfB
i4Nr+QTMhR+Krv1ecFh3Z+0HeBXIR1ehc+GVYDz6EniR+I4n9C4wBL4MDIzu
MfXaRfY0ws8G13Ynuin4nXq37ngSPg/8QexPkInOuXKvtTr4XFALn8paV/j/
wb37OWut0R+AtvAuIEe9hf49cc1Ve52ps1XjMtWXPY94/hV4qPyD68RugN3E
W0Wf3R1MInYPPEu7Z9W7qrFq/Zj4+egeV68rJ8rNYvRN+C2wF/0MPTTt39gs
+h16l2peDr9L/GnaNcsPfkbPqsaL4R+CT+FdQS7xl2Ake9uhmxPLAoXoq+gd
8J3gWuKZXAAvD45pTTHNqGZVd96l+SV+GX4FbI/OsXKttW3Ra4rVgXnwBcG1
vaR6qhfBhcQeMyt6hjRL53VH+K/BXqSa1KJbgM/g3cDE4BnULGqtJbGPo++W
BSYQmx98lt6hd2nmNHvKyUfRHiGvOKcaq3+juTxD3qGZ0mypJnvgB8HtxJ63
HL6a50cn9hB5yUawnv2n0ZvhG8CJxDVSrcag56NHoEdF97R6Wx4hr3iObp64
5qp9sWZIvw1diN4NDiR+5zfEjqFz0s6RctU/2ivlcT8F51i51gzMgR8K9gL9
horoHlQvymP36KxorzwLjqJHRM+mPGQ9ujLaG3THI+iV0bMvD25Er472Onn+
NPSAaK/VjK8L7kH1ou44M3jmNHuaKc2Waqratgazgz1J3vQP+gB8aTBXDVSL
/eDvxB62FJ4X7TXKSSV7J0R7kTyoOvhOutsZUC0/RP+V+AydJU+UN2ptH/xV
8G/RzGh2qqKflQfLizdF11ozrllXz6n35PGzgj1AXqBvxhx4YXQt9Q3MBHuq
vFU1LoGP1Ywk7hn1zqTob5E8dSv7C6K/nfpG1Qb3kHpJz2Srt6JnTTOt2X4P
7DMN5w==
               "]]}]}, 
           {RGBColor[0.8, 0.8, 0.8], EdgeForm[None], 
            GraphicsGroupBox[{PolygonBox[CompressedData["
1:eJxFl0lwVlUQhV/eu+WAiEAYRERmKiU4oFuLIQnIZIRk5xI3Uli6UEvmeXDc
ukcgYSYQCBIGjQgyBCKIQkAQFw4bMFgiCSp4PvtQLPrvvv3u0N23+/T9B898
s/qNPMuykSVZVohX62eu5AbJ4/Whl8bjxGvEK0Q7pS8tQr9B8t/6Vin5lnir
xp+LvhB9Y94sOiU66G/lmtdb8z+TXCG5TxG6Sus3ZnFeD8l1ksdYbszi/PIi
9kTX03PG5iEz96TGB3we+5baznGW92RxTh+fddo2filq15wO0XrJ50Rfi46K
zktXJ6pHtu6Y6HvREc9bnbJsm3i9+Pui7ZJ3ppiLr3uJlc7srn3+Eb+g8XHR
CVGb92O8XGu2iG8RXynaKnlbiu/s0eQ1+0T7RWds+yFRi3X4/53osO27avls
FnHuW8ReA8SfKOKM/uKPF3E28WEedl8X/0O0TnI/6SflYQP6ooiYkQPc/44s
4tcper0k7h99s/efkofdnDstD1uxZWIe9qAbYHtYv0b0SRa5yDm7sshNzm5w
DnCv5MackrBjh/OTu+eusfG67SdPmbPTebVbvNa+tHtPfHxMtFnyi3nI2Iff
+ID9U2wn9k90PDdlMaef107xfOI5OY/Y8p1c2eOcYN2jXjvRa5scQ+zG5oHi
VXncaafzE319ScQCXwZrzvQ8cn5CHntyf8Ndl9zDUMnVedTg1DzuHRuXprB3
UwrdAOtHpajPBeJPpdh3kfjIFLgwT7yuiLh/JLlDe+SSr4kvsu1viXdyB9K3
Z1G74EuD77HaeAKvsbwhRTyWafxpivpeLPk30QvccxE486PosnHmise1tqdZ
/MkUuDAnBW7UGDtqU9T9Usk3xH93Dd3QuIvm/yX+nOa8LPk98edFMyR/ID5a
9JLkVeJ/ZuEztbXf/uI3MUD/rf3G/59ET6fIpyXiz6TIiWXiz6a4jxUp5t7x
/EtZYNkp+9ZqXy9bx/imzutKThQRA76DZ/jVad+w5bbtWZcCC5cU8e2K55NL
N51PnfrWjXoWH1FEDlUbX3sYY8t9h+DOQseTuM73/pzTVET9/uxeUepabTe+
UsvDishLcndQEbkOBgwpIqerXDf9XTvUYj/XIzne13k+13lCvoBV1DO+gPG9
jQXvpqj1t4vAygbbUOm+Rp0Qs3bH7XgK+/Fjn31Bd8exveG4El9yYV0RmHVA
/Nci4vmL49zuWC92bpPjZ3zOaa8nj8BncBpcAtPeKeJuPk6B443GDuytdL1c
zKIftHgt+3xlfs3yD/5OPuFnhXsoGNPhO/m/z2XR93Y4/6mDh1P0LHrXQyly
gxx5VTRVcx+Qbp5ldNwjNUIvBB+nGbvwaYyxmu/ot9qnccZqcAWZuyTfxub3
+jtra13/4MBMepd0o0WrNX4wRS1QE2WOG/Hh7CpjIz5V2bYO9yhyEUysNk7e
nwIHwAPyc4b7PjnJevo6uumWwT4wB+yhR7c5jmXuNXxbYywCk7BjunH4Nc15
RbyL9GuNq+DrbHBM+m70f+MDONErD5/xd77Xssdt6kv6O0XEhfjclyI2pZ6/
QPpZ4rOoiTz2oreS170tP6I1PSX/qzndU5y1VvJC2zPbOc5c4sbePb0/2EZd
kt/bjZPgJXU6wXo49brReVzuNwY9b5LfBvQc9ODIZuMkeAmGjLceTEBPbyU2
Uyzf7c3kHbVf4bM4o9JvDDAEW+l5k93Xkel9U52TzMMX7FrvPjjKNTHEuFTn
nkhvnOXYdk2BW8y5myfDjG9DnU/1rosW1y3fBnt+i2v1onMW/UHXyyBjY7Mx
A6yv0bgtjzcPWHzG31gLlpLn64t4u36Yom/QPy65LplzILtnHzm5xe/PFUW8
X7FrdRHvWvZbVcR7lDitNI7QDzh/l/TntFdDinqid1BTjSns3O1ees41Ve1z
612nJx0DfD7lMTa1erzJb5XlRexx3vvc8lnEYaAxaJtzjPfWEceauF6wDpy7
+36H814e7p7HPoetO2vsYgyW0jcOOd5gTJnfHCcdV+5vo3s9PZ87qrad3EON
Zc6p8d0dt11tlpucy+BHmXG+xm+n8uLe/6tW58AI9+hG+3PYOX/UvtKj6AVX
vTdnHPMZJzzeax1r/gODbuui
               "]], PolygonBox[CompressedData["
1:eJwlkU1LFFAYhe/cezGb1ERrK8xPGGwZREhESEi1a+kuCFtENJ9NaqYp/oiY
scnUTEo3feky+gHlD6j2LvqitOd0FgfO8973fp23NHnr6lQMIZRRRj9TCH0U
ruPr+DYagU9FN9xDF/CrYBNfzO4doHYC/47+aiGEH+gbvkDtNGuP4ddwLzwe
fMdx/ACqwEPwSfzv5LNuUGvgP1A7iD5TZ/9Bg9F7mnprdq9q/fivyXe/QHfw
Z6hdY62LVuAW6tJ/Tm9irQedhYvwMfw22o/eo70P9F78Oj2z+Dn2bwTXNuAS
KkdnNIh/yPpz1i/Dm/AsvAZfVGbZGSpLZaJsZlh/FpxpF/6bnMUwOsQvUrui
s+h5hP+IfsEd+A3rX5KzvYk6+O/Jf1HGNfxydhYV1IUX4InoN87jp5NnOaZ8
4PvwU/g83Ibnk+/Wni34dvLdmolm8zb5br1Jb9tLvmuLnl18I/tsnVnXf9Gl
6Eyms3vUq8x34JfoU/SfR/G17LdoZlXlm52tZjCHP0rOSjPQLN7Dn6PPeAUv
Zc9eNa1Vsmf/hP139d/s2WgGLc07edb/3wj/A4PxYy8=
               "]]}]}}, {{}, 
           {GrayLevel[0], Thickness[0.001], Opacity[0.5], CapForm["Butt"], 
            LineBox[CompressedData["
1:eJwV0EVOBFEABNCeQHC7AlvcTsIRhg2EBBZAgDHc4RC4uyxwlsA5kAvg+v7i
pepXT3d6ujze2dwRi6IoRXdWFPVmR1EfFcwzYFuQ/SSoZJFB+5JMkqKKZYbs
KzJNhmpWGbavheeFe6lhnRH7Rrgv/IZaNhm1b4XroVPHNmP2nZCMU89u6PY9
OcEkDeyHs/1ATjFNI4ccceXaTHhv2SSPOeHa+Sb8D2bD+8s52SMfeeKSW1uX
zHDOvfNF+C48cMqd7UzGZBS+nV4my/nTf/mh1LmEdj3NN18U24po01N88kGh
rYBWPck7b+Tb8mjRE7zyQq4th7jexzP/l7NFrw==
             "]]}, 
           {GrayLevel[0], Thickness[0.001], Opacity[0.5], CapForm["Butt"], 
            LineBox[CompressedData["
1:eJwVz8dNA1EUQNGPoBGCBPRAhgrYkcHGEXvGJnVBBmObzJogkakAimAHhXD+
4uq8NyO90XRn0umkI4RQUqUzhJWuEBrs55nO9WbP8JQDvNCl3u1ZNjnIK13r
w/6pllbtbeZYZSHeZT7eZpEJy/EuS/E215iyGu+yEm8zYY013jDlLeusc4Ob
Wte2tuLs+Z+a5lb8D73a2/zhi77NZf6qYV7Ssua1qAWd6Nn7uThzhsec5ROn
eMQJHnKSjxznAUe5zzE+cIR7HOYu7/UVv8s+9qpHO/Yh3vEf5j83fw==
             "]]}, 
           {GrayLevel[0], Thickness[0.01], Opacity[0.5], CapForm["Butt"], 
            LineBox[CompressedData["
1:eJwNybdOAlAYhuFDlAuwxIZ10DuxITasixCJZcNN4x2YmCiWizBx0QkLLhoL
RmyJDDrpxmq4AJ7hyfuf7/RlNpLZSAghRbouhF+W6K0PoYdT9zebpOiwxWin
i06K9oLe0M8AW7ZlGt1NNPBGiTt7s3ZTdt/yzxePvNgf9Imoe1cP9ET3NMc+
O94Xekmea664t3/yQZt3K1X3Oy3uZ32lRIVtfjjn0P+ZHumfrrPgXmSWeeZY
syd1hkmmmWLVPq4TxEkwxop9REcZZJghjqkBeOIxLQ==
             "]]}, 
           {GrayLevel[0], Thickness[0.001], Opacity[0.5], CapForm["Butt"], 
            LineBox[{983, 1045, 971, 1026, 1027, 1028, 1003, 1221, 979, 1220, 
             980, 1222, 937, 992, 908, 1011, 984, 1230, 985, 938, 1214, 1215, 
             1077, 1078, 905, 1004, 1008, 1009, 972, 1079, 1080, 906, 1216, 
             989, 1218, 1219, 1217, 975, 1006, 1005, 1007, 1002, 1083, 1082, 
             1081, 964, 991, 990}]}, {}, {}}, {
           InsetBox["0.5`", {0.38500243719029925, 1.2634754904697127}], 
           InsetBox["1", {0.7700048743805985, 2.5269509809394255}], 
           InsetBox["1.5`", {1.1550073115708976, 3.790426471409138}], 
           InsetBox["2", {1.540009748761197, 5.053901961878851}]}}], {}},
       AspectRatio->1,
       AxesLabel->{None, None},
       AxesOrigin->{0., 1.},
       BaseStyle->{FontSize -> 16},
       DisplayFunction->Identity,
       Epilog->{
         InsetBox[
          FormBox[
           StyleBox[
           "\"\\!\\(\\*SubscriptBox[\\(\[Lambda]\\), \\(max\\)]\\)\"", 26, 
            StripOnInput -> False], TraditionalForm], {1., 5.5}]},
       Frame->True,
       FrameLabel->{{
          FormBox[
          "\"\\!\\(\\*SubscriptBox[\\(b\\), \\(00\\)]\\)\"", TraditionalForm],
           None}, {
          FormBox[
          "\"\\!\\(\\*SubscriptBox[\\(b\\), \\(01\\)]\\)\"", TraditionalForm], 
          FormBox[
           StyleBox[
           "\"(D) \[Alpha] = 0.4, \\!\\(\\*SubscriptBox[\\(x\\), \\(0\\)]\\) \
= 0.01\"", {FontSize -> 20, 
             GrayLevel[0]}, StripOnInput -> False], TraditionalForm]}},
       FrameTicks->{{Automatic, Automatic}, {Automatic, Automatic}},
       GridLines->{None, None},
       GridLinesStyle->Directive[
         GrayLevel[0.5, 0.4]],
       ImagePadding->{{72., 6.36734693877554}, {82., 31.}},
       LabelStyle->Directive[
         RGBColor[0, 0, 1], 16],
       Method->{
        "DefaultBoundaryStyle" -> Automatic, 
         "DefaultGraphicsInteraction" -> {
          "Version" -> 1.2, "TrackMousePosition" -> {True, False}, 
           "Effects" -> {
            "Highlight" -> {"ratio" -> 2}, "HighlightPoint" -> {"ratio" -> 2},
              "Droplines" -> {
              "freeformCursorMode" -> True, 
               "placement" -> {"x" -> "All", "y" -> "None"}}}}, 
         "GridLinesInFront" -> True},
       PlotRange->{{0, 2}, {1, 6}},
       PlotRangeClipping->True,
       PlotRangePadding->{{
          Scaled[0.02], 
          Scaled[0.02]}, {
          Scaled[0.02], 
          Scaled[0.02]}},
       Ticks->{Automatic, Automatic}], {576., -576.}, 
      ImageScaled[{0.5, 0.5}], {360., 360.}]}}, {}},
  ContentSelectable->True,
  ImageSize->{
    UpTo[600], 
    UpTo[700]},
  PlotRangePadding->{6, 5}]], "Output",
 CellChangeTimes->{3.774189436149061*^9, 3.774189538431246*^9, 
  3.7741899044308662`*^9, 3.776943943900756*^9, 3.777038287307878*^9, 
  3.77703961043009*^9, 3.777039731301387*^9, 3.777301131020054*^9, 
  3.777301315303068*^9, 3.777313695256009*^9},
 CellLabel->"Out[35]=",ExpressionUUID->"29467727-52be-4a0f-aac5-44dd6ecec907"]
}, Open  ]],

Cell[CellGroupData[{

Cell[BoxData[
 RowBox[{"Export", "[", 
  RowBox[{"\"\</Users/bull/Box\\ Sync/mss/cargo/test.pdf\>\"", ",", "p5", ",", 
   RowBox[{"\"\<AllowRasterization\>\"", "\[Rule]", "True"}], ",", 
   RowBox[{"ImageSize", "\[Rule]", "660"}], ",", 
   RowBox[{"ImageResolution", "\[Rule]", "600"}]}], "]"}]], "Input",
 CellChangeTimes->{{3.774189797129199*^9, 3.7741898191382017`*^9}, {
  3.774189910248579*^9, 3.774189910589815*^9}, {3.7741900164915*^9, 
  3.774190082121881*^9}},
 CellLabel->"In[36]:=",ExpressionUUID->"f076d530-f4d1-4f74-86bd-fce84e88aebc"],

Cell[BoxData["\<\"/Users/bull/Box Sync/mss/cargo/test.pdf\"\>"], "Output",
 CellChangeTimes->{
  3.774189822489972*^9, 3.774189914774006*^9, {3.774190065508905*^9, 
   3.7741900843471737`*^9}, 3.777038312913775*^9, 3.777301136508161*^9, 
   3.777301319496492*^9, 3.777313707895535*^9},
 CellLabel->"Out[36]=",ExpressionUUID->"e388d93d-5fd4-4764-b15e-ed8855fba171"]
}, Open  ]]
}, Open  ]]
}, Open  ]]
}, Open  ]]
}, Open  ]]
},
WindowSize->{904, 721},
WindowMargins->{{260, Automatic}, {Automatic, 69}},
FrontEndVersion->"12.0 for Mac OS X x86 (64-bit) (April 8, 2019)",
StyleDefinitions->"Default.nb"
]
(* End of Notebook Content *)

(* Internal cache information *)
(*CellTagsOutline
CellTagsIndex->{}
*)
(*CellTagsIndex
CellTagsIndex->{}
*)
(*NotebookFileOutline
Notebook[{
Cell[CellGroupData[{
Cell[580, 22, 267, 6, 160, "Title",ExpressionUUID->"8e432409-3b12-4158-99b2-409fcb60932c"],
Cell[CellGroupData[{
Cell[872, 32, 162, 3, 67, "Section",ExpressionUUID->"7b48fcec-05fa-4f74-b249-3fd8aa3ac6e5"],
Cell[1037, 37, 860, 20, 127, "Text",ExpressionUUID->"3b382b1f-92e9-4fe0-b530-05e8866ce07e"],
Cell[CellGroupData[{
Cell[1922, 61, 1346, 39, 30, "Input",ExpressionUUID->"56442a5a-78be-4e27-9dca-b27324ce2f04"],
Cell[3271, 102, 1165, 37, 34, "Output",ExpressionUUID->"6221ec2c-4d6e-417d-8c2c-cd0cc8cf3597"]
}, Open  ]],
Cell[CellGroupData[{
Cell[4473, 144, 260, 4, 30, "Input",ExpressionUUID->"1b86b748-12fb-48e2-87a8-cd677b30ebbb"],
Cell[4736, 150, 2720, 78, 88, "Output",ExpressionUUID->"753a4b8c-489e-4dd6-8a7d-40121aaff5e9"]
}, Open  ]]
}, Open  ]],
Cell[CellGroupData[{
Cell[7505, 234, 165, 3, 67, "Section",ExpressionUUID->"f06e4610-5c16-4bd7-b917-ab257352b27a"],
Cell[7673, 239, 1633, 47, 86, "Input",ExpressionUUID->"440f3865-58d3-4248-93bd-212640b53cd0"],
Cell[CellGroupData[{
Cell[9331, 290, 153, 3, 54, "Subsection",ExpressionUUID->"218afd28-98dc-4e24-9bb8-49ffe6aa9a1a"],
Cell[CellGroupData[{
Cell[9509, 297, 197, 3, 45, "Subsubsection",ExpressionUUID->"97086cc9-2249-4c8b-b9c9-214c8531d779"],
Cell[CellGroupData[{
Cell[9731, 304, 7027, 143, 241, "Input",ExpressionUUID->"b6e710e5-f64c-4509-8228-0c4adf374006"],
Cell[16761, 449, 26471, 470, 446, "Output",ExpressionUUID->"7883ac37-7c74-4a17-8883-75242008f3ab"]
}, Open  ]]
}, Open  ]],
Cell[CellGroupData[{
Cell[43281, 925, 195, 3, 45, "Subsubsection",ExpressionUUID->"03f1d76d-c800-4e1e-8c3d-84f5688c8641"],
Cell[CellGroupData[{
Cell[43501, 932, 4700, 109, 241, "Input",ExpressionUUID->"1c58547e-ecc9-4ab9-8fa9-c2880e097b58"],
Cell[48204, 1043, 27162, 477, 405, "Output",ExpressionUUID->"155454f0-e0c9-482a-8c12-b74d37c84fff"]
}, Open  ]]
}, Open  ]],
Cell[CellGroupData[{
Cell[75415, 1526, 246, 4, 45, "Subsubsection",ExpressionUUID->"579b9e5a-4a98-403f-b385-83e1c74ff967"],
Cell[CellGroupData[{
Cell[75686, 1534, 4598, 103, 199, "Input",ExpressionUUID->"72233ca6-6a36-46be-8b22-13ce1e1e7ee0"],
Cell[80287, 1639, 26525, 469, 412, "Output",ExpressionUUID->"3e5dd649-b884-4c92-9070-3f52b491def0"]
}, Open  ]]
}, Open  ]],
Cell[CellGroupData[{
Cell[106861, 2114, 298, 5, 45, "Subsubsection",ExpressionUUID->"c6956c9f-b188-4ac7-a351-9b3594c821b3"],
Cell[CellGroupData[{
Cell[107184, 2123, 4366, 100, 199, "Input",ExpressionUUID->"a61a7783-66a1-4c5c-a610-8665bf5d1229"],
Cell[111553, 2225, 31991, 561, 412, "Output",ExpressionUUID->"87422bf8-03f8-46ac-8ab6-91b250f3e33a"]
}, Open  ]],
Cell[CellGroupData[{
Cell[143581, 2791, 445, 11, 30, "Input",ExpressionUUID->"d28e91c8-34f2-497d-a22e-f574d9a34c5d"],
Cell[144029, 2804, 112192, 1956, 617, "Output",ExpressionUUID->"29467727-52be-4a0f-aac5-44dd6ecec907"]
}, Open  ]],
Cell[CellGroupData[{
Cell[256258, 4765, 548, 9, 52, "Input",ExpressionUUID->"f076d530-f4d1-4f74-86bd-fce84e88aebc"],
Cell[256809, 4776, 364, 5, 34, "Output",ExpressionUUID->"e388d93d-5fd4-4764-b15e-ed8855fba171"]
}, Open  ]]
}, Open  ]]
}, Open  ]]
}, Open  ]]
}, Open  ]]
}
]
*)
