# Supplementary material for: Spatial structure undermines parasite suppression by gene drive cargo
Source: PeerJ. 2019 Oct 29;7:e7921. doi: 10.7717/peerj.7921 (PMC6824332; doi:10.7717/peerj.7921)
Supplement: Supplemental Information 2 [file peerj-07-7921-s002.c]

// resistance1_peerj.c  output mutant frequency after 1000 generations of parasite resistance evolution in alpha-structured envt 
// Used to generate Fig 3; updated 10ix19
// accompanies Bull, Remien, Gomulkiewicz, Bull PeerJ 2019

#include <stdio.h>
#include <math.h>

FILE *fp, *fp1, *fopen();


int main()

{

char data[30];

int I,J,a,b,c,d,e,f,i,i1,j,j1,k,k1,gen,O,IN;

float alpha,x0,b0,b0new,bc,y,lambda0,lambda1, n00,n01,n10,n11,b10,b11,b00,b01, K,n_0,n_1,p_1,p_0,
fecadjust_0,fecadjust_1,Pi0,Pi1,nn00,nn01,nn10,nn11,output00,output01,output10,output11;

double pow(),sqrt();

target1:;

// Reminder about subscript order, which isn't obvious ...

printf("genotype is first subscript, patch type is second \n");

// alpha is fidelity parameter, x0 is size of cargo-free patch, b00 is wild-type fecundity in cargo-free hosts, 
// b01 is wild-type fecundity in cargo-bearing hosts

printf("give alpha, x0 b00, b01,\n");  // this run will generate the data for one panel in Fig. 3
scanf("%f %f %f %f",&alpha,&x0,&b00,&b01);

K = 1e6;   // carrying capacity fixed
//K = 1e4;

printf("give name of file for data output\n");  
scanf("%s",data);
fp = fopen(data,"a+");

lambda0 = b00*(x0 + alpha*(1.0-x0));  // wild-type growth rate:  Eqn (9) from ms for the case of total cargo suppression of wild-type

printf("lambda0 = %1.3f\n",lambda0);   // prints to screen wild-type growth rate
fprintf(fp,"lambda0 = %1.3f\n",lambda0); // prints to file for record of wild-type growth rate

if(lambda0<1.0)	{
printf("population of wildtype not mtd\n");  // discard this case as it is of no biological interest -- the wild-type goes extinct
goto target1;
		}

fprintf(fp,"genotype is first subscript, patch type is second \n");  // another remindeer

fprintf(fp,"alpha = %1.1f,  x0 = %1.3f,  K = %1.2e \n\
b00 = %1.1f,  b01 = %1.1f \n",alpha,x0,K, b00,b01);   // output run parameters to file so we know what the run represents

fprintf(fp,"b10\tb11\tp1\tn00\tn01\tn10\tn11\n");  // output header

for (b10=b00;b10>1.0;b10 -= 0.1) 	{   // loops to march through different mutant fecundity values
for (b11=b01;b11<2.0;b11+= 0.1) 	{

n10 = n00 = n01 = n11 =100.0;   // initial conditions -- everyone gets to be prsent initially
//n00 = n01  = 100.0;
//n10 = n11 =  0.0;

fprintf(fp,"%1.3f\t%1.3f\t",b10,b11); // output mutant fecundities to file


for(i=1;i<=1000;i++) {			// loop 1000 generations, discrete time

//genotype is first subscript, patch type is second 

output00 = n00*(b00);  // gen 0 in patch 0		// this part of code is for density regulation, as per ms eqns (4), (5)
output10 = n10*(b10);  // gen 1 in patch 0
if (output00 + output10 > K*x0)	{
	fecadjust_0 = ((K*x0)/(output00 + output10));
	output00 = output00*fecadjust_0;
	output10 = output10*fecadjust_0;
				}

output01 = n01*(b01);  // adjust gen 0 in patch 1
output11 = n11*(b11); // adjust gen 1 in patch 1
if (output01 + output11 > K*(1.0-x0))	{
	fecadjust_1 = ((K*(1.0-x0))/(output01 + output11));
	output01 = fecadjust_1*output01;
	output11 = fecadjust_1*output11;
				}

Pi0 = (1.0 - alpha)*(output00 + output01);			// genotype 0 random pool, adjusted for density regulation
Pi1 = (1.0 - alpha)*(output10 + output11);			// genotype 1 random pool, adjusted for density regulation

nn00 = alpha*output00 + x0*Pi0;		// next generation of genotype 0 patch 0; use 
nn01 = alpha*output01 + (1.0 -x0)*Pi0;		// next generation of genotype 0 patch 1
nn10 = alpha*output10 + x0*Pi1;		// next generation of genotype 1 patch 0
nn11 = alpha*output11 + (1.0 -x0)*Pi1;		// next generation of genotype 1 patch 1

n00 = nn00;		// nn variables used to ensure no premature changing of some densities while others are being set; 
n01 = nn01;		// not needed here, but just to be safe
n10 = nn10;
n11 = nn11;
				}

p_1 = (n10 + n11)/(n00 + n01 + n10 + n11); // converting from densities to frequencies, p_1 is mutant frequency
fprintf(fp,"%0.4f \t%4.0f \t%4.0f \t%4.0f \t%4.0f\n",p_1,n00,n01,n10,n11);  // output mutant frequency, densities of all 4 types


target2:;

							
			} }
fclose(fp);

}
